# Supplementary material for: Silicon Combined with Activated Carbon Enhances Salt Tolerance in Strawberry (Fragaria × ananassa) by Reinforcing Ion–Redox Homeostasis and Reshaping the Rhizosphere Microbiome
Source: Plants (Basel). 2026 Apr 9;15(8):1154. doi: 10.3390/plants15081154 (PMC13119609; doi:10.3390/plants15081154)
Supplement: Supplementary file 1 [file plants-15-01154-s001.zip]

Archive with 3 entries (3 files):
- Supplemental Tables .xlsx
- Supplementary File S1.pdf
- Supplementary_Figures.pdf
