# Supplementary material for: Silicon Combined with Activated Carbon Enhances Salt Tolerance in Strawberry (Fragaria × ananassa) by Reinforcing Ion–Redox Homeostasis and Reshaping the Rhizosphere Microbiome
Source: Plants (Basel). 2026 Apr 9;15(8):1154. doi: 10.3390/plants15081154 (PMC13119609; doi:10.3390/plants15081154)
Supplement: Supplementary file 1 [file plants-15-01154-s001.zip › Supplemental Tables .xlsx]

## Sheet: Table S1
Supplementary Table S1. Raw data used for plotting physiological traits (replicate-level) and soil measurements.
Trait	Tissue	Treatment	Time	Replicate	Value	Unit
K+	Root	Control		1	364.011	μg·g-1 DW
K+	Root	Control		2	367.525	μg·g-1 DW
K+	Root	Control		3	366.888	μg·g-1 DW
K+	Root	NaCl		1	235.335	μg·g-1 DW
K+	Root	NaCl		2	234.839	μg·g-1 DW
K+	Root	NaCl		3	205.942	μg·g-1 DW
K+	Root	NaCl+Si		1	234.413	μg·g-1 DW
K+	Root	NaCl+Si		2	207.769	μg·g-1 DW
K+	Root	NaCl+Si		3	207.018	μg·g-1 DW
K+	Root	NaCl+AC		1	231.621	μg·g-1 DW
K+	Root	NaCl+AC		2	229.76	μg·g-1 DW
K+	Root	NaCl+AC		3	229.516	μg·g-1 DW
K+	Root	NaCl+AC+Si		1	237.345	μg·g-1 DW
K+	Root	NaCl+AC+Si		2	236.425	μg·g-1 DW
K+	Root	NaCl+AC+Si		3	235.729	μg·g-1 DW
K+	Shoot	Control		1	2554.08	μg·g-1 DW
K+	Shoot	Control		2	2622.04	μg·g-1 DW
K+	Shoot	Control		3	2604.02	μg·g-1 DW
K+	Shoot	NaCl		1	2400.97	μg·g-1 DW
K+	Shoot	NaCl		2	2408.86	μg·g-1 DW
K+	Shoot	NaCl		3	2439.67	μg·g-1 DW
K+	Shoot	NaCl+Si		1	2276.67	μg·g-1 DW
K+	Shoot	NaCl+Si		2	2289.7	μg·g-1 DW
K+	Shoot	NaCl+Si		3	2336.2	μg·g-1 DW
K+	Shoot	NaCl+AC		1	2499.3	μg·g-1 DW
K+	Shoot	NaCl+AC		2	2472.12	μg·g-1 DW
K+	Shoot	NaCl+AC		3	2528.55	μg·g-1 DW
K+	Shoot	NaCl+AC+Si		1	2297.34	μg·g-1 DW
K+	Shoot	NaCl+AC+Si		2	2278.95	μg·g-1 DW
K+	Shoot	NaCl+AC+Si		3	2306.78	μg·g-1 DW
Na+	Root	Control		1	107.612	μg·g-1 DW
Na+	Root	Control		2	99.9082	μg·g-1 DW
Na+	Root	Control		3	88.2535	μg·g-1 DW
Na+	Root	NaCl		1	829.213	μg·g-1 DW
Na+	Root	NaCl		2	850.133	μg·g-1 DW
Na+	Root	NaCl		3	834.135	μg·g-1 DW
Na+	Root	NaCl+Si		1	922.611	μg·g-1 DW
Na+	Root	NaCl+Si		2	878.398	μg·g-1 DW
Na+	Root	NaCl+Si		3	842.259	μg·g-1 DW
Na+	Root	NaCl+AC		1	1298.79	μg·g-1 DW
Na+	Root	NaCl+AC		2	1299.1	μg·g-1 DW
Na+	Root	NaCl+AC		3	1312.19	μg·g-1 DW
Na+	Root	NaCl+AC+Si		1	905.837	μg·g-1 DW
Na+	Root	NaCl+AC+Si		2	869.264	μg·g-1 DW
Na+	Root	NaCl+AC+Si		3	866.287	μg·g-1 DW
Na+	Shoot	Control		1	2027.46	μg·g-1 DW
Na+	Shoot	Control		2	2089.05	μg·g-1 DW
Na+	Shoot	Control		3	2069.39	μg·g-1 DW
Na+	Shoot	NaCl		1	17310.3	μg·g-1 DW
Na+	Shoot	NaCl		2	17293.7	μg·g-1 DW
Na+	Shoot	NaCl		3	17033.8	μg·g-1 DW
Na+	Shoot	NaCl+Si		1	13548.4	μg·g-1 DW
Na+	Shoot	NaCl+Si		2	14083.5	μg·g-1 DW
Na+	Shoot	NaCl+Si		3	12983.2	μg·g-1 DW
Na+	Shoot	NaCl+AC		1	15812.2	μg·g-1 DW
Na+	Shoot	NaCl+AC		2	15749.6	μg·g-1 DW
Na+	Shoot	NaCl+AC		3	16279.1	μg·g-1 DW
Na+	Shoot	NaCl+AC+Si		1	7093.19	μg·g-1 DW
Na+	Shoot	NaCl+AC+Si		2	6793.49	μg·g-1 DW
Na+	Shoot	NaCl+AC+Si		3	7256.95	μg·g-1 DW
MDA	Root	Control		1	5.3664	nmol·g⁻¹ FW
MDA	Root	Control		2	10.062	nmol·g⁻¹ FW
MDA	Root	Control		3	7.9464	nmol·g⁻¹ FW
MDA	Root	NaCl		1	16.0992	nmol·g⁻¹ FW
MDA	Root	NaCl		2	18.9372	nmol·g⁻¹ FW
MDA	Root	NaCl		3	15.6348	nmol·g⁻¹ FW
MDA	Root	NaCl+Si		1	8.7204	nmol·g⁻¹ FW
MDA	Root	NaCl+Si		2	10.7844	nmol·g⁻¹ FW
MDA	Root	NaCl+Si		3	10.1652	nmol·g⁻¹ FW
MDA	Root	NaCl+AC		1	8.8236	nmol·g⁻¹ FW
MDA	Root	NaCl+AC		2	9.804	nmol·g⁻¹ FW
MDA	Root	NaCl+AC		3	6.6048	nmol·g⁻¹ FW
MDA	Root	NaCl+AC+Si		1	6.192	nmol·g⁻¹ FW
MDA	Root	NaCl+AC+Si		2	5.418	nmol·g⁻¹ FW
MDA	Root	NaCl+AC+Si		3	6.2436	nmol·g⁻¹ FW
MDA	Shoot	Control		1	13.158	nmol·g⁻¹ FW
MDA	Shoot	Control		2	13.7772	nmol·g⁻¹ FW
MDA	Shoot	Control		3	15.1188	nmol·g⁻¹ FW
MDA	Shoot	NaCl		1	29.154	nmol·g⁻¹ FW
MDA	Shoot	NaCl		2	36.1716	nmol·g⁻¹ FW
MDA	Shoot	NaCl		3	38.442	nmol·g⁻¹ FW
MDA	Shoot	NaCl+Si		1	10.062	nmol·g⁻¹ FW
MDA	Shoot	NaCl+Si		2	16.3056	nmol·g⁻¹ FW
MDA	Shoot	NaCl+Si		3	13.2612	nmol·g⁻¹ FW
MDA	Shoot	NaCl+AC		1	19.9176	nmol·g⁻¹ FW
MDA	Shoot	NaCl+AC		2	16.0476	nmol·g⁻¹ FW
MDA	Shoot	NaCl+AC		3	21.6204	nmol·g⁻¹ FW
MDA	Shoot	NaCl+AC+Si		1	11.7132	nmol·g⁻¹ FW
MDA	Shoot	NaCl+AC+Si		2	11.7132	nmol·g⁻¹ FW
MDA	Shoot	NaCl+AC+Si		3	11.3004	nmol·g⁻¹ FW
Soil EC	Soil	0d-AC(-)		1	755
Soil EC	Soil	0d-AC(-)		2	878
Soil EC	Soil	0d-AC(-)		3	946
Soil EC	Soil	0d-AC(+)		1	741
Soil EC	Soil	0d-AC(+)		2	327
Soil EC	Soil	0d-AC(+)		3	860
Soil EC	Soil	Control		1	898
Soil EC	Soil	Control		2	942
Soil EC	Soil	Control		3	956
Soil EC	Soil	NaCl		1	2005
Soil EC	Soil	NaCl		2	2048
Soil EC	Soil	NaCl		3	2018
Soil EC	Soil	NaCl+Si		1	2096
Soil EC	Soil	NaCl+Si		2	1958
Soil EC	Soil	NaCl+Si		3	1573
Soil EC	Soil	NaCl+AC		1	1754
Soil EC	Soil	NaCl+AC		2	1947
Soil EC	Soil	NaCl+AC		3	1923
Soil EC	Soil	NaCl+AC+Si		1	1216
Soil EC	Soil	NaCl+AC+Si		2	1784
Soil EC	Soil	NaCl+AC+Si		3	1929
K+	Soil	0d-AC(-)		1	301.445	μg·g-1 DW
K+	Soil	0d-AC(-)		2	542.477	μg·g-1 DW
K+	Soil	0d-AC(-)		3	357.434	μg·g-1 DW
K+	Soil	0d-AC(+)		1	395.882	μg·g-1 DW
K+	Soil	0d-AC(+)		2	334.058	μg·g-1 DW
K+	Soil	0d-AC(+)		3	284.044	μg·g-1 DW
K+	Soil	Control		1	201.99	μg·g-1 DW
K+	Soil	Control		2	191.706	μg·g-1 DW
K+	Soil	Control		3	206.999	μg·g-1 DW
K+	Soil	NaCl		1	252.525	μg·g-1 DW
K+	Soil	NaCl		2	286.212	μg·g-1 DW
K+	Soil	NaCl		3	282.085	μg·g-1 DW
K+	Soil	NaCl+Si		1	349.198	μg·g-1 DW
K+	Soil	NaCl+Si		2	871.926	μg·g-1 DW
K+	Soil	NaCl+Si		3	638.941	μg·g-1 DW
K+	Soil	NaCl+AC		1	484.632	μg·g-1 DW
K+	Soil	NaCl+AC		2	427.862	μg·g-1 DW
K+	Soil	NaCl+AC		3	315.795	μg·g-1 DW
K+	Soil	NaCl+AC+Si		1	248.914	μg·g-1 DW
K+	Soil	NaCl+AC+Si		2	258.253	μg·g-1 DW
K+	Soil	NaCl+AC+Si		3	290.859	μg·g-1 DW
Na+	Soil	0d-AC(-)		1	76.7092	μg·g-1 DW
Na+	Soil	0d-AC(-)		2	62.7315	μg·g-1 DW
Na+	Soil	0d-AC(-)		3	157.481	μg·g-1 DW
Na+	Soil	0d-AC(+)		1	256.466	μg·g-1 DW
Na+	Soil	0d-AC(+)		2	240.028	μg·g-1 DW
Na+	Soil	0d-AC(+)		3	63.284	μg·g-1 DW
Na+	Soil	Control		1	144.705	μg·g-1 DW
Na+	Soil	Control		2	102.731	μg·g-1 DW
Na+	Soil	Control		3	157.085	μg·g-1 DW
Na+	Soil	NaCl		1	1228.51	μg·g-1 DW
Na+	Soil	NaCl		2	1378.87	μg·g-1 DW
Na+	Soil	NaCl		3	1519.07	μg·g-1 DW
Na+	Soil	NaCl+Si		1	1537.31	μg·g-1 DW
Na+	Soil	NaCl+Si		2	1325.48	μg·g-1 DW
Na+	Soil	NaCl+Si		3	1173.85	μg·g-1 DW
Na+	Soil	NaCl+AC		1	1164.28	μg·g-1 DW
Na+	Soil	NaCl+AC		2	1224.83	μg·g-1 DW
Na+	Soil	NaCl+AC		3	1218.08	μg·g-1 DW
Na+	Soil	NaCl+AC+Si		1	1076.88	μg·g-1 DW
Na+	Soil	NaCl+AC+Si		2	1281.76	μg·g-1 DW
Na+	Soil	NaCl+AC+Si		3	1285.14	μg·g-1 DW
Soil pH	Soil	0d-AC(-)		1	6.3
Soil pH	Soil	0d-AC(-)		2	6.41
Soil pH	Soil	0d-AC(-)		3	6.32
Soil pH	Soil	0d-AC(+)		1	6.29
Soil pH	Soil	0d-AC(+)		2	6.27
Soil pH	Soil	0d-AC(+)		3	5.94
Soil pH	Soil	Control		1	6.38
Soil pH	Soil	Control		2	6.44
Soil pH	Soil	Control		3	6.44
Soil pH	Soil	NaCl		1	6.25
Soil pH	Soil	NaCl		2	6.44
Soil pH	Soil	NaCl		3	6.77
Soil pH	Soil	NaCl+Si		1	6.56
Soil pH	Soil	NaCl+Si		2	6.48
Soil pH	Soil	NaCl+Si		3	6.44
Soil pH	Soil	NaCl+AC		1	6.51
Soil pH	Soil	NaCl+AC		2	6.61
Soil pH	Soil	NaCl+AC		3	6.59
Soil pH	Soil	NaCl+AC+Si		1	6.2
Soil pH	Soil	NaCl+AC+Si		2	6.12
Soil pH	Soil	NaCl+AC+Si		3	6.67
O2.-	Root	Control		1	0.79608	nmol·g⁻¹·min⁻¹ FW
O2.-	Root	Control		2	0.79608	nmol·g⁻¹·min⁻¹ FW
O2.-	Root	Control		3	0.68448	nmol·g⁻¹·min⁻¹ FW
O2.-	Root	NaCl		1	2.1576	nmol·g⁻¹·min⁻¹ FW
O2.-	Root	NaCl		2	2.23944	nmol·g⁻¹·min⁻¹ FW
O2.-	Root	NaCl		3	2.28408	nmol·g⁻¹·min⁻¹ FW
O2.-	Root	NaCl+Si		1	0.9672	nmol·g⁻¹·min⁻¹ FW
O2.-	Root	NaCl+Si		2	0.71424	nmol·g⁻¹·min⁻¹ FW
O2.-	Root	NaCl+Si		3	0.744	nmol·g⁻¹·min⁻¹ FW
O2.-	Root	NaCl+AC		1	0.98208	nmol·g⁻¹·min⁻¹ FW
O2.-	Root	NaCl+AC		2	0.75144	nmol·g⁻¹·min⁻¹ FW
O2.-	Root	NaCl+AC		3	0.90024	nmol·g⁻¹·min⁻¹ FW
O2.-	Root	NaCl+AC+Si		1	0.7068	nmol·g⁻¹·min⁻¹ FW
O2.-	Root	NaCl+AC+Si		2	0.52824	nmol·g⁻¹·min⁻¹ FW
O2.-	Root	NaCl+AC+Si		3	0.57288	nmol·g⁻¹·min⁻¹ FW
O2.-	Shoot	Control		1	0.31992	nmol·g⁻¹·min⁻¹ FW
O2.-	Shoot	Control		2	0.60264	nmol·g⁻¹·min⁻¹ FW
O2.-	Shoot	Control		3	0.68448	nmol·g⁻¹·min⁻¹ FW
O2.-	Shoot	NaCl		1	1.39128	nmol·g⁻¹·min⁻¹ FW
O2.-	Shoot	NaCl		2	1.3392	nmol·g⁻¹·min⁻¹ FW
O2.-	Shoot	NaCl		3	1.3764	nmol·g⁻¹·min⁻¹ FW
O2.-	Shoot	NaCl+Si		1	0.91512	nmol·g⁻¹·min⁻¹ FW
O2.-	Shoot	NaCl+Si		2	0.8556	nmol·g⁻¹·min⁻¹ FW
O2.-	Shoot	NaCl+Si		3	0.80352	nmol·g⁻¹·min⁻¹ FW
O2.-	Shoot	NaCl+AC		1	0.87792	nmol·g⁻¹·min⁻¹ FW
O2.-	Shoot	NaCl+AC		2	1.16064	nmol·g⁻¹·min⁻¹ FW
O2.-	Shoot	NaCl+AC		3	1.5624	nmol·g⁻¹·min⁻¹ FW
O2.-	Shoot	NaCl+AC+Si		1	0.6696	nmol·g⁻¹·min⁻¹ FW
O2.-	Shoot	NaCl+AC+Si		2	0.2604	nmol·g⁻¹·min⁻¹ FW
O2.-	Shoot	NaCl+AC+Si		3	0.69192	nmol·g⁻¹·min⁻¹ FW
H2O2	Root	Control		1	4.58399	μmol·g⁻¹ FW
H2O2	Root	Control		2	7.63501	μmol·g⁻¹ FW
H2O2	Root	Control		3	7.65491	μmol·g⁻¹ FW
H2O2	Root	NaCl		1	22.8552	μmol·g⁻¹ FW
H2O2	Root	NaCl		2	27.1157	μmol·g⁻¹ FW
H2O2	Root	NaCl		3	21.0684	μmol·g⁻¹ FW
H2O2	Root	NaCl+Si		1	11.0892	μmol·g⁻¹ FW
H2O2	Root	NaCl+Si		2	11.567	μmol·g⁻¹ FW
H2O2	Root	NaCl+Si		3	12.8013	μmol·g⁻¹ FW
H2O2	Root	NaCl+AC		1	13.09	μmol·g⁻¹ FW
H2O2	Root	NaCl+AC		2	12.6271	μmol·g⁻¹ FW
H2O2	Root	NaCl+AC		3	13.3986	μmol·g⁻¹ FW
H2O2	Root	NaCl+AC+Si		1	4.6686	μmol·g⁻¹ FW
H2O2	Root	NaCl+AC+Si		2	5.5197	μmol·g⁻¹ FW
H2O2	Root	NaCl+AC+Si		3	4.52426	μmol·g⁻¹ FW
H2O2	Shoot	Control		1	7.59519	μmol·g⁻¹ FW
H2O2	Shoot	Control		2	13.5131	μmol·g⁻¹ FW
H2O2	Shoot	Control		3	10.905	μmol·g⁻¹ FW
H2O2	Shoot	NaCl		1	40.2406	μmol·g⁻¹ FW
H2O2	Shoot	NaCl		2	33.8299	μmol·g⁻¹ FW
H2O2	Shoot	NaCl		3	44.9739	μmol·g⁻¹ FW
H2O2	Shoot	NaCl+Si		1	18.7889	μmol·g⁻¹ FW
H2O2	Shoot	NaCl+Si		2	17.9179	μmol·g⁻¹ FW
H2O2	Shoot	NaCl+Si		3	19.844	μmol·g⁻¹ FW
H2O2	Shoot	NaCl+AC		1	20.6255	μmol·g⁻¹ FW
H2O2	Shoot	NaCl+AC		2	19.192	μmol·g⁻¹ FW
H2O2	Shoot	NaCl+AC		3	18.8387	μmol·g⁻¹ FW
H2O2	Shoot	NaCl+AC+Si		1	15.1406	μmol·g⁻¹ FW
H2O2	Shoot	NaCl+AC+Si		2	14.2845	μmol·g⁻¹ FW
H2O2	Shoot	NaCl+AC+Si		3	15.056	μmol·g⁻¹ FW
Fresh weight	Shoot	Control	10	1	1.381	g
Fresh weight	Shoot	Control	10	2	0.859	g
Fresh weight	Shoot	Control	10	3	1.214	g
Fresh weight	Shoot	Control	10	4	1.021	g
Fresh weight	Shoot	Control	10	5	0.574	g
Fresh weight	Shoot	Control	10	6	0.516	g
Fresh weight	Shoot	Control	10	7	1.059	g
Fresh weight	Shoot	Control	10	8	0.887	g
Fresh weight	Shoot	Control	10	9	0.849	g
Fresh weight	Shoot	Control	10	10	1.921	g
Fresh weight	Shoot	Control	10	11	1.459	g
Fresh weight	Shoot	Control	10	12	1.432	g
Fresh weight	Root	Control	10	1	0.531	g
Fresh weight	Root	Control	10	2	0.387	g
Fresh weight	Root	Control	10	3	0.554	g
Fresh weight	Root	Control	10	4	0.224	g
Fresh weight	Root	Control	10	5	0.206	g
Fresh weight	Root	Control	10	6	0.215	g
Fresh weight	Root	Control	10	7	0.41	g
Fresh weight	Root	Control	10	8	0.31	g
Fresh weight	Root	Control	10	9	0.308	g
Fresh weight	Root	Control	10	10	0.873	g
Fresh weight	Root	Control	10	11	0.628	g
Fresh weight	Root	Control	10	12	0.659	g
Fresh weight	Shoot	NaCl	10	1	0.397	g
Fresh weight	Shoot	NaCl	10	2	0.285	g
Fresh weight	Shoot	NaCl	10	3	0.157	g
Fresh weight	Shoot	NaCl	10	4	0.989	g
Fresh weight	Shoot	NaCl	10	5	0.332	g
Fresh weight	Shoot	NaCl	10	6	0.287	g
Fresh weight	Shoot	NaCl	10	7	0.429	g
Fresh weight	Shoot	NaCl	10	8	0.292	g
Fresh weight	Shoot	NaCl	10	9	0.547	g
Fresh weight	Shoot	NaCl	10	10	0.326	g
Fresh weight	Shoot	NaCl	10	11	0.335	g
Fresh weight	Shoot	NaCl	10	12	0.236	g
Fresh weight	Root	NaCl	10	1	0.343	g
Fresh weight	Root	NaCl	10	2	0.167	g
Fresh weight	Root	NaCl	10	3	0.227	g
Fresh weight	Root	NaCl	10	4	0.151	g
Fresh weight	Root	NaCl	10	5	0.132	g
Fresh weight	Root	NaCl	10	6	0.137	g
Fresh weight	Root	NaCl	10	7	0.1	g
Fresh weight	Root	NaCl	10	8	0.148	g
Fresh weight	Root	NaCl	10	9	0.388	g
Fresh weight	Root	NaCl	10	10	0.219	g
Fresh weight	Root	NaCl	10	11	0.241	g
Fresh weight	Root	NaCl	10	12	0.131	g
Fresh weight	Shoot	NaCl+Si	10	1	0.793	g
Fresh weight	Shoot	NaCl+Si	10	2	0.777	g
Fresh weight	Shoot	NaCl+Si	10	3	0.429	g
Fresh weight	Shoot	NaCl+Si	10	4	0.402	g
Fresh weight	Shoot	NaCl+Si	10	5	0.481	g
Fresh weight	Shoot	NaCl+Si	10	6	0.439	g
Fresh weight	Shoot	NaCl+Si	10	7	0.404	g
Fresh weight	Shoot	NaCl+Si	10	8	0.436	g
Fresh weight	Shoot	NaCl+Si	10	9	0.499	g
Fresh weight	Shoot	NaCl+Si	10	10	0.606	g
Fresh weight	Shoot	NaCl+Si	10	11	0.517	g
Fresh weight	Shoot	NaCl+Si	10	12	1.762	g
Fresh weight	Root	NaCl+Si	10	1	0.35	g
Fresh weight	Root	NaCl+Si	10	2	0.341	g
Fresh weight	Root	NaCl+Si	10	3	0.325	g
Fresh weight	Root	NaCl+Si	10	4	0.279	g
Fresh weight	Root	NaCl+Si	10	5	0.277	g
Fresh weight	Root	NaCl+Si	10	6	0.263	g
Fresh weight	Root	NaCl+Si	10	7	0.308	g
Fresh weight	Root	NaCl+Si	10	8	0.304	g
Fresh weight	Root	NaCl+Si	10	9	0.274	g
Fresh weight	Root	NaCl+Si	10	10	0.346	g
Fresh weight	Root	NaCl+Si	10	11	0.316	g
Fresh weight	Root	NaCl+Si	10	12	0.821	g
Fresh weight	Shoot	NaCl+AC	10	1	0.262	g
Fresh weight	Shoot	NaCl+AC	10	2	0.588	g
Fresh weight	Shoot	NaCl+AC	10	3	0.492	g
Fresh weight	Shoot	NaCl+AC	10	4	0.431	g
Fresh weight	Shoot	NaCl+AC	10	5	0.668	g
Fresh weight	Shoot	NaCl+AC	10	6	0.171	g
Fresh weight	Shoot	NaCl+AC	10	7	0.128	g
Fresh weight	Shoot	NaCl+AC	10	8	0.471	g
Fresh weight	Shoot	NaCl+AC	10	9	0.449	g
Fresh weight	Shoot	NaCl+AC	10	10	0.286	g
Fresh weight	Shoot	NaCl+AC	10	11	0.488	g
Fresh weight	Shoot	NaCl+AC	10	12	0.304	g
Fresh weight	Root	NaCl+AC	10	1	0.137	g
Fresh weight	Root	NaCl+AC	10	2	0.393	g
Fresh weight	Root	NaCl+AC	10	3	0.266	g
Fresh weight	Root	NaCl+AC	10	4	0.242	g
Fresh weight	Root	NaCl+AC	10	5	0.225	g
Fresh weight	Root	NaCl+AC	10	6	0.052	g
Fresh weight	Root	NaCl+AC	10	7	0.147	g
Fresh weight	Root	NaCl+AC	10	8	0.216	g
Fresh weight	Root	NaCl+AC	10	9	0.316	g
Fresh weight	Root	NaCl+AC	10	10	0.187	g
Fresh weight	Root	NaCl+AC	10	11	0.325	g
Fresh weight	Root	NaCl+AC	10	12	0.209	g
Fresh weight	Shoot	NaCl+AC+Si	10	1	0.481	g
Fresh weight	Shoot	NaCl+AC+Si	10	2	0.551	g
Fresh weight	Shoot	NaCl+AC+Si	10	3	0.82	g
Fresh weight	Shoot	NaCl+AC+Si	10	4	0.909	g
Fresh weight	Shoot	NaCl+AC+Si	10	5	0.371	g
Fresh weight	Shoot	NaCl+AC+Si	10	6	0.571	g
Fresh weight	Shoot	NaCl+AC+Si	10	7	0.734	g
Fresh weight	Shoot	NaCl+AC+Si	10	8	0.715	g
Fresh weight	Shoot	NaCl+AC+Si	10	9	0.552	g
Fresh weight	Shoot	NaCl+AC+Si	10	10	0.971	g
Fresh weight	Shoot	NaCl+AC+Si	10	11	0.368	g
Fresh weight	Shoot	NaCl+AC+Si	10	12	0.683	g
Fresh weight	Root	NaCl+AC+Si	10	1	0.278	g
Fresh weight	Root	NaCl+AC+Si	10	2	0.332	g
Fresh weight	Root	NaCl+AC+Si	10	3	0.429	g
Fresh weight	Root	NaCl+AC+Si	10	4	0.492	g
Fresh weight	Root	NaCl+AC+Si	10	5	0.278	g
Fresh weight	Root	NaCl+AC+Si	10	6	0.315	g
Fresh weight	Root	NaCl+AC+Si	10	7	0.308	g
Fresh weight	Root	NaCl+AC+Si	10	8	0.375	g
Fresh weight	Root	NaCl+AC+Si	10	9	0.394	g
Fresh weight	Root	NaCl+AC+Si	10	10	0.309	g
Fresh weight	Root	NaCl+AC+Si	10	11	0.386	g
Fresh weight	Root	NaCl+AC+Si	10	12	0.36	g

## Sheet: Table S2
Supplementary Table S2. Summary statistics (mean, SD, SE, n) for physiological traits and soil measurements (based on replicate-level data).
Trait	Tissue	Treatment	n	mean	sd	se
K+	Root	Control	3	366.141	1.8721	1.08086
K+	Root	NaCl	3	225.372	16.8285	9.71596
K+	Root	NaCl+AC	3	230.299	1.15097	0.664514
K+	Root	NaCl+Si	3	216.4	15.6043	9.00915
K+	Root	NaCl+AC+Si	3	236.5	0.810555	0.467974
K+	Shoot	Control	3	2593.38	35.2076	20.3271
K+	Shoot	NaCl	3	2416.5	20.4489	11.8062
K+	Shoot	NaCl+AC	3	2499.99	28.2235	16.2949
K+	Shoot	NaCl+Si	3	2300.86	31.2981	18.07
K+	Shoot	NaCl+AC+Si	3	2294.35	14.1562	8.17308
Na+	Root	Control	3	98.5914	9.74644	5.62711
Na+	Root	NaCl	3	837.827	10.9375	6.31478
Na+	Root	NaCl+AC	3	1303.36	7.64768	4.41539
Na+	Root	NaCl+Si	3	881.089	40.2432	23.2344
Na+	Root	NaCl+AC+Si	3	880.463	22.0251	12.7162
Na+	Shoot	Control	3	2061.96	31.4594	18.1631
Na+	Shoot	NaCl	3	17212.6	155.043	89.5141
Na+	Shoot	NaCl+AC	3	15947	289.326	167.043
Na+	Shoot	NaCl+Si	3	13538.4	550.238	317.68
Na+	Shoot	NaCl+AC+Si	3	7047.88	235.034	135.697
MDA	Root	Control	3	7.7916	2.35162	1.35771
MDA	Root	NaCl	3	16.8904	1.78772	1.03214
MDA	Root	NaCl+AC	3	8.4108	1.63906	0.946313
MDA	Root	NaCl+Si	3	9.89	1.05916	0.611508
MDA	Root	NaCl+AC+Si	3	5.9512	0.462485	0.267016
MDA	Shoot	Control	3	14.018	1.00233	0.578698
MDA	Shoot	NaCl	3	34.5892	4.84198	2.79552
MDA	Shoot	NaCl+AC	3	19.1952	2.85577	1.64878
MDA	Shoot	NaCl+Si	3	13.2096	3.12212	1.80256
MDA	Shoot	NaCl+AC+Si	3	11.5756	0.23833	0.1376
Soil EC	Soil	Control	3	932	30.2655	17.4738
Soil EC	Soil	NaCl	3	2023.67	22.053	12.7323
Soil EC	Soil	NaCl+AC	3	1874.67	105.187	60.7298
Soil EC	Soil	NaCl+Si	3	1875.67	271.047	156.489
Soil EC	Soil	NaCl+AC+Si	3	1643	376.833	217.565
K+	Soil	Control	3	200.232	7.79654	4.50134
K+	Soil	NaCl	3	273.607	18.3743	10.6084
K+	Soil	NaCl+AC	3	409.43	85.9145	49.6028
K+	Soil	NaCl+Si	3	620.022	261.877	151.195
K+	Soil	NaCl+AC+Si	3	266.009	22.0216	12.7142
Na+	Soil	Control	3	134.84	28.4879	16.4475
Na+	Soil	NaCl	3	1375.48	145.311	83.8954
Na+	Soil	NaCl+AC	3	1202.4	33.186	19.1599
Na+	Soil	NaCl+Si	3	1345.54	182.556	105.399
Na+	Soil	NaCl+AC+Si	3	1214.59	119.276	68.864
Soil pH	Soil	Control	3	6.42	0.034641	0.02
Soil pH	Soil	NaCl	3	6.48667	0.263122	0.151914
Soil pH	Soil	NaCl+AC	3	6.57	0.052915	0.0305505
Soil pH	Soil	NaCl+Si	3	6.49333	0.061101	0.0352767
Soil pH	Soil	NaCl+AC+Si	3	6.33	0.297153	0.171561
Fresh weight	Root	Control	12	0.442083	0.209347	0.0604333
Fresh weight	Root	NaCl	12	0.198667	0.0894888	0.0258332
Fresh weight	Root	NaCl+AC	12	0.22625	0.0924388	0.0266848
Fresh weight	Root	NaCl+Si	12	0.350333	0.151151	0.0436335
Fresh weight	Root	NaCl+AC+Si	12	0.354667	0.0642882	0.0185584
Fresh weight	Shoot	Control	12	1.09767	0.404199	0.116682
Fresh weight	Shoot	NaCl	12	0.384333	0.214129	0.0618137
Fresh weight	Shoot	NaCl+AC	12	0.394833	0.164908	0.0476047
Fresh weight	Shoot	NaCl+Si	12	0.62875	0.381369	0.110092
Fresh weight	Shoot	NaCl+AC+Si	12	0.643833	0.195984	0.0565758
O2.-	Root	Control	3	0.75888	0.0644323	0.0372
O2.-	Root	NaCl	3	2.22704	0.0641453	0.0370343
O2.-	Root	NaCl+AC	3	0.87792	0.116929	0.0675089
O2.-	Root	NaCl+Si	3	0.80848	0.138259	0.0798236
O2.-	Root	NaCl+AC+Si	3	0.60264	0.0929256	0.0536506
O2.-	Shoot	Control	3	0.53568	0.191282	0.110437
O2.-	Shoot	NaCl	3	1.36896	0.0268253	0.0154876
O2.-	Shoot	NaCl+AC	3	1.20032	0.343961	0.198586
O2.-	Shoot	NaCl+Si	3	0.85808	0.0558413	0.03224
O2.-	Shoot	NaCl+AC+Si	3	0.54064	0.242951	0.140268
H2O2	Root	Control	3	6.62464	1.76728	1.02034
H2O2	Root	NaCl	3	23.6798	3.10682	1.79372
H2O2	Root	NaCl+AC	3	13.0386	0.388295	0.224182
H2O2	Root	NaCl+Si	3	11.8192	0.883494	0.510086
H2O2	Root	NaCl+AC+Si	3	4.90419	0.537913	0.310564
H2O2	Shoot	Control	3	10.6711	2.96587	1.71234
H2O2	Shoot	NaCl	3	39.6815	5.59296	3.2291
H2O2	Shoot	NaCl+AC	3	19.5521	0.946246	0.546315
H2O2	Shoot	NaCl+Si	3	18.8503	0.964552	0.556884
H2O2	Shoot	NaCl+AC+Si	3	14.827	0.471731	0.272354

## Sheet: Table S3
Supplementary Table S3. Percent change relative to NaCl treatment (based on group means). Positive indicates increase; negative indicates reduction.
Trait	Tissue	Comparison	Percent_change
Fresh weight	Root	Control vs NaCl	122.525
Fresh weight	Root	NaCl+Si vs NaCl	76.3423
Fresh weight	Root	NaCl+AC vs NaCl	13.8842
Fresh weight	Root	NaCl+AC+Si vs NaCl	78.5235
Fresh weight	Shoot	Control vs NaCl	185.603
Fresh weight	Shoot	NaCl+Si vs NaCl	63.595
Fresh weight	Shoot	NaCl+AC vs NaCl	2.732
Fresh weight	Shoot	NaCl+AC+Si vs NaCl	67.5195
H2O2	Root	Control vs NaCl	-72.0241
H2O2	Root	NaCl+Si vs NaCl	-50.0876
H2O2	Root	NaCl+AC vs NaCl	-44.938
H2O2	Root	NaCl+AC+Si vs NaCl	-79.2896
H2O2	Shoot	Control vs NaCl	-73.1081
H2O2	Shoot	NaCl+Si vs NaCl	-52.496
H2O2	Shoot	NaCl+AC vs NaCl	-50.7275
H2O2	Shoot	NaCl+AC+Si vs NaCl	-62.6348
K+	Root	Control vs NaCl	62.4608
K+	Root	NaCl+Si vs NaCl	-3.98095
K+	Root	NaCl+AC vs NaCl	2.18614
K+	Root	NaCl+AC+Si vs NaCl	4.93737
K+	Shoot	Control vs NaCl	7.31979
K+	Shoot	NaCl+Si vs NaCl	-4.78558
K+	Shoot	NaCl+AC vs NaCl	3.45513
K+	Shoot	NaCl+AC+Si vs NaCl	-5.05461
K+	Soil	Control vs NaCl	-26.8178
K+	Soil	NaCl+Si vs NaCl	126.61
K+	Soil	NaCl+AC vs NaCl	49.6414
K+	Soil	NaCl+AC+Si vs NaCl	-2.77722
MDA	Root	Control vs NaCl	-53.8697
MDA	Root	NaCl+Si vs NaCl	-41.446
MDA	Root	NaCl+AC vs NaCl	-50.2037
MDA	Root	NaCl+AC+Si vs NaCl	-64.7658
MDA	Shoot	Control vs NaCl	-59.4729
MDA	Shoot	NaCl+Si vs NaCl	-61.81
MDA	Shoot	NaCl+AC vs NaCl	-44.5052
MDA	Shoot	NaCl+AC+Si vs NaCl	-66.5341
Na+	Root	Control vs NaCl	-88.2325
Na+	Root	NaCl+Si vs NaCl	5.16361
Na+	Root	NaCl+AC vs NaCl	55.5645
Na+	Root	NaCl+AC+Si vs NaCl	5.08885
Na+	Shoot	Control vs NaCl	-88.0206
Na+	Shoot	NaCl+Si vs NaCl	-21.3461
Na+	Shoot	NaCl+AC vs NaCl	-7.35277
Na+	Shoot	NaCl+AC+Si vs NaCl	-59.0539
Na+	Soil	Control vs NaCl	-90.1969
Na+	Soil	NaCl+Si vs NaCl	-2.17669
Na+	Soil	NaCl+AC vs NaCl	-12.5837
Na+	Soil	NaCl+AC+Si vs NaCl	-11.697
O2.-	Root	Control vs NaCl	-65.9243
O2.-	Root	NaCl+Si vs NaCl	-63.6971
O2.-	Root	NaCl+AC vs NaCl	-60.5791
O2.-	Root	NaCl+AC+Si vs NaCl	-72.9399
O2.-	Shoot	Control vs NaCl	-60.8696
O2.-	Shoot	NaCl+Si vs NaCl	-37.3188
O2.-	Shoot	NaCl+AC vs NaCl	-12.3188
O2.-	Shoot	NaCl+AC+Si vs NaCl	-60.5072
Soil EC	Soil	Control vs NaCl	-53.945
Soil EC	Soil	NaCl+Si vs NaCl	-7.31346
Soil EC	Soil	NaCl+AC vs NaCl	-7.36287
Soil EC	Soil	NaCl+AC+Si vs NaCl	-18.8107
Soil pH	Soil	Control vs NaCl	-1.02775
Soil pH	Soil	NaCl+Si vs NaCl	0.102775
Soil pH	Soil	NaCl+AC vs NaCl	1.28469
Soil pH	Soil	NaCl+AC+Si vs NaCl	-2.41521
Survival assay (150 mM NaCl, Day 10): counts and survival proportion
Treatment	Alive	Total	Dead
Control	39	40	1
NaCl	18	40	22
NaCl+Si	20	40	20
NaCl+AC	15	40	25
NaCl+AC+Si	25	40	15

## Sheet: Table S4
Supplementary Table S4. Two-way ANOVA (Si × AC) under salinity (NaCl background).
Trait	Tissue	n (NaCl groups)	p(Si)	p(AC)	p(Si×AC)
Fresh weight	Root	48	3.03285e-05	0.59884	0.701345
Fresh weight	Shoot	48	0.0015628	0.861999	0.975152
H2O2	Root	12	5.87799e-06	1.54888e-05	0.0860158
H2O2	Shoot	12	5.92086e-05	8.83789e-05	0.00130109
K+	Root	12	0.839843	0.0961295	0.286114
K+	Shoot	12	3.22662e-06	0.0260425	0.0128941
K+	Soil	12	0.240169	0.209754	0.0155401
MDA	Root	12	0.000289886	4.34359e-05	0.0190746
MDA	Shoot	12	5.20914e-05	0.0017937	0.00600913
Na+	Root	12	7.49737e-07	1.55662e-07	1.52427e-07
Na+	Shoot	12	1.01277e-09	4.61581e-08	9.98034e-07
Na+	Soil	12	0.910247	0.0813099	0.789316
O2.-	Root	12	7.55787e-07	1.45819e-06	1.47908e-05
O2.-	Shoot	12	0.00142076	0.0833084	0.561624
Soil EC	Soil	12	0.204874	0.202733	0.768778
Soil pH	Soil	12	0.347613	0.741097	0.322338

## Sheet: Table S5
Supplementary Table S5. Sequencing statistics of 16S rRNA amplicon libraries.
Origin_Name	Sample_Name	Read_Num	Base_Num	Mean_Length	Min_Length	Max_Length
16S_Control_Rep1	16S_Control_Rep1	44691	16560980	370.566	297	425
16S_Control_Rep2	16S_Control_Rep2	40377	15084790	373.599	224	441
16S_Control_Rep3	16S_Control_Rep3	45458	17019878	374.409	214	435
16S_Control_Rep4	16S_Control_Rep4	51333	19354765	377.043	219	441
16S_Control_Rep5	16S_Control_Rep5	42959	16177052	376.57	213	435
16S_Control_Rep6	16S_Control_Rep6	54320	20447547	376.428	216	435
16S_NaCl_Rep1	16S_NaCl_Rep1	47894	17990609	375.634	208	447
16S_NaCl_Rep2	16S_NaCl_Rep2	50172	18795722	374.626	245	421
16S_NaCl_Rep3	16S_NaCl_Rep3	47277	17746155	375.366	226	436
16S_NaCl_Rep4	16S_NaCl_Rep4	41742	15604921	373.842	214	440
16S_NaCl_Rep5	16S_NaCl_Rep5	41027	15354840	374.262	225	435
16S_NaCl_Rep6	16S_NaCl_Rep6	41315	15482234	374.736	223	438
16S_NaCl_AC_Rep1	16S_NaCl_AC_Rep1	41702	15641058	375.067	212	503
16S_NaCl_AC_Rep2	16S_NaCl_AC_Rep2	40180	15057033	374.739	227	435
16S_NaCl_AC_Rep3	16S_NaCl_AC_Rep3	42693	16059528	376.163	214	434
16S_NaCl_AC_Rep4	16S_NaCl_AC_Rep4	47187	17777017	376.735	216	435
16S_NaCl_AC_Rep5	16S_NaCl_AC_Rep5	42166	15847280	375.831	214	429
16S_NaCl_AC_Rep6	16S_NaCl_AC_Rep6	49740	18679332	375.539	245	491
16S_NaCl_Si_Rep1	16S_NaCl_Si_Rep1	46532	17381802	373.545	214	533
16S_NaCl_Si_Rep2	16S_NaCl_Si_Rep2	42755	16112194	376.849	224	436
16S_NaCl_Si_Rep3	16S_NaCl_Si_Rep3	45581	17022657	373.459	226	436
16S_NaCl_Si_Rep4	16S_NaCl_Si_Rep4	54846	20626716	376.084	208	443
16S_NaCl_Si_Rep5	16S_NaCl_Si_Rep5	50410	18981282	376.538	212	480
16S_NaCl_Si_Rep6	16S_NaCl_Si_Rep6	42536	15976870	375.608	226	440
16S_NaCl_SiAC_Rep1	16S_NaCl_SiAC_Rep1	44742	16838100	376.338	223	437
16S_NaCl_SiAC_Rep2	16S_NaCl_SiAC_Rep2	46887	17678920	377.054	316	440
16S_NaCl_SiAC_Rep3	16S_NaCl_SiAC_Rep3	48420	18265984	377.24	213	440
16S_NaCl_SiAC_Rep4	16S_NaCl_SiAC_Rep4	45072	16990334	376.96	225	443
16S_NaCl_SiAC_Rep5	16S_NaCl_SiAC_Rep5	51416	19398854	377.292	211	543
16S_NaCl_SiAC_Rep6	16S_NaCl_SiAC_Rep6	47458	17904398	377.268	214	438

## Sheet: Table S6
Supplementary Table S6. ANCOM-BC2-identified significantly differential genera across treatments.
Type	ComparisonLabel	Taxon	lfc	se	p	q	Direction	Phylum	Class	Order	Family	Genus	Lineage	ASV_list
Dunnett	NACl vs Control	Mycobacterium	-0.640214	0.149898	0.000246407	0.00284045	Depleted in first group	Actinomycetota	Actinobacteria	Mycobacteriales	Mycobacteriaceae	Mycobacterium	Bacteria; Actinomycetota; Actinobacteria; Mycobacteriales; Mycobacteriaceae; Mycobacterium; unclassified_g__Mycobacterium	ASV46;ASV581;ASV2412;ASV3471;ASV1953;ASV3690;ASV3547;ASV1669;ASV5049;ASV574;ASV5028;ASV2102;ASV1346;ASV3374;ASV1687;ASV2838;ASV5449;ASV4924;ASV1583;ASV5007;ASV3783;ASV5036;ASV4251;ASV2850;ASV3595;ASV4613;ASV4242;ASV2190;ASV5124;ASV991;ASV4330;ASV3796;ASV126;ASV1462;ASV3515;ASV353;ASV4594;ASV3045;ASV3255;ASV2799;ASV5108;ASV1759;ASV442;ASV2542
Dunnett	NACl vs Control	Mycobacterium	-0.640214	0.149898	0.000246407	0.00449447	Depleted in first group	Actinomycetota	Actinobacteria	Mycobacteriales	Mycobacteriaceae	Mycobacterium	Bacteria; Actinomycetota; Actinobacteria; Mycobacteriales; Mycobacteriaceae; Mycobacterium; unclassified_g__Mycobacterium	ASV46;ASV581;ASV2412;ASV3471;ASV1953;ASV3690;ASV3547;ASV1669;ASV5049;ASV574;ASV5028;ASV2102;ASV1346;ASV3374;ASV1687;ASV2838;ASV5449;ASV4924;ASV1583;ASV5007;ASV3783;ASV5036;ASV4251;ASV2850;ASV3595;ASV4613;ASV4242;ASV2190;ASV5124;ASV991;ASV4330;ASV3796;ASV126;ASV1462;ASV3515;ASV353;ASV4594;ASV3045;ASV3255;ASV2799;ASV5108;ASV1759;ASV442;ASV2542
Dunnett	NACl vs Control	norank_f__Criblamydiaceae	-1.48028	0.377115	0.000677157	0.00577444	Depleted in first group	Chlamydiota	Chlamydiia	Chlamydiales	Criblamydiaceae	norank_f__Criblamydiaceae	Bacteria; Chlamydiota; Chlamydiia; Chlamydiales; Criblamydiaceae; norank_f__Criblamydiaceae; uncultured_bacterium_f__Criblamydiaceae	ASV4706;ASV621;ASV3741;ASV5242
Dunnett	NACl vs Control	norank_f__Criblamydiaceae	-1.48028	0.377115	0.000677157	0.0116742	Depleted in first group	Chlamydiota	Chlamydiia	Chlamydiales	Criblamydiaceae	norank_f__Criblamydiaceae	Bacteria; Chlamydiota; Chlamydiia; Chlamydiales; Criblamydiaceae; norank_f__Criblamydiaceae; uncultured_bacterium_f__Criblamydiaceae	ASV4706;ASV621;ASV3741;ASV5242
Dunnett	NACl vs Control	norank_f__Vermiphilaceae	1.0864	0.309869	0.0017392	0.0183094	Enriched in first group	Dependentiae	Babeliae	Babeliales	Vermiphilaceae	norank_f__Vermiphilaceae	Bacteria; Dependentiae; Babeliae; Babeliales; Vermiphilaceae; norank_f__Vermiphilaceae; uncultured_Verrucomicrobia_bacterium_f__Vermiphilaceae	ASV5888;ASV599;ASV865;ASV1933;ASV5562;ASV51;ASV755;ASV1543;ASV2902;ASV2710;ASV1567;ASV659;ASV1839;ASV2186;ASV2584
Dunnett	NACl vs Control	norank_f__Phycisphaeraceae	1.30272	0.385533	0.00258664	0.0246441	Enriched in first group	Planctomycetota	Phycisphaerae	Phycisphaerales	Phycisphaeraceae	norank_f__Phycisphaeraceae	Bacteria; Planctomycetota; Phycisphaerae; Phycisphaerales; Phycisphaeraceae; norank_f__Phycisphaeraceae; unclassified_g__norank_f__Phycisphaeraceae	ASV298
Dunnett	NACl vs Control	Candidatus_Solibacter	0.587899	0.176007	0.00263002	0.0303175	Enriched in first group	Acidobacteriota	Acidobacteriae	Solibacterales	Solibacteraceae	Candidatus_Solibacter	Bacteria; Acidobacteriota; Acidobacteriae; Solibacterales; Solibacteraceae; Candidatus_Solibacter; unclassified_g__Candidatus_Solibacter	ASV5351;ASV2469;ASV2275;ASV310;ASV4981;ASV3599;ASV5842;ASV434;ASV3463;ASV1089;ASV2667;ASV4602;ASV179;ASV1050;ASV1387;ASV3592;ASV1550;ASV5930;ASV1238;ASV5147;ASV710;ASV4994;ASV4646
Dunnett	NACl+AC vs Control	unclassified_f__Comamonadaceae	-1.9443	0.192728	2.68431e-10	3.36276e-09	Depleted in first group	Pseudomonadota	Gammaproteobacteria	Burkholderiales	Comamonadaceae	unclassified_f__Comamonadaceae	Bacteria; Pseudomonadota; Gammaproteobacteria; Burkholderiales; Comamonadaceae; unclassified_f__Comamonadaceae; unclassified_f__Comamonadaceae	ASV3071;ASV5099;ASV4883;ASV4585;ASV1249;ASV5833;ASV2903;ASV1049;ASV185;ASV5301;ASV2135;ASV4013;ASV3880;ASV5503;ASV5275;ASV4767;ASV5491;ASV1440;ASV1649;ASV4231;ASV3060;ASV3026;ASV931;ASV3180;ASV4668;ASV1311;ASV5739;ASV4948;ASV3096;ASV4326;ASV4587;ASV3077
Dunnett	NACl+AC vs Control	unclassified_f__Comamonadaceae	-1.9443	0.192728	2.68431e-10	4.89618e-09	Depleted in first group	Pseudomonadota	Gammaproteobacteria	Burkholderiales	Comamonadaceae	unclassified_f__Comamonadaceae	Bacteria; Pseudomonadota; Gammaproteobacteria; Burkholderiales; Comamonadaceae; unclassified_f__Comamonadaceae; unclassified_f__Comamonadaceae	ASV3071;ASV5099;ASV4883;ASV4585;ASV1249;ASV5833;ASV2903;ASV1049;ASV185;ASV5301;ASV2135;ASV4013;ASV3880;ASV5503;ASV5275;ASV4767;ASV5491;ASV1440;ASV1649;ASV4231;ASV3060;ASV3026;ASV931;ASV3180;ASV4668;ASV1311;ASV5739;ASV4948;ASV3096;ASV4326;ASV4587;ASV3077
Dunnett	NACl+AC vs Control	norank_f__Criblamydiaceae	-2.19982	0.37353	5.29299e-06	5.11951e-05	Depleted in first group	Chlamydiota	Chlamydiia	Chlamydiales	Criblamydiaceae	norank_f__Criblamydiaceae	Bacteria; Chlamydiota; Chlamydiia; Chlamydiales; Criblamydiaceae; norank_f__Criblamydiaceae; uncultured_bacterium_f__Criblamydiaceae	ASV4706;ASV621;ASV3741;ASV5242
Dunnett	NACl+AC vs Control	SWB02	-1.15231	0.204702	7.38921e-06	8.51789e-05	Depleted in first group	Pseudomonadota	Alphaproteobacteria	Caulobacterales	Hyphomonadaceae	SWB02	Bacteria; Pseudomonadota; Alphaproteobacteria; Caulobacterales; Hyphomonadaceae; SWB02; uncultured_bacterium_g__SWB02	ASV1746;ASV1419;ASV771;ASV1401;ASV2271;ASV5822;ASV2666;ASV3958;ASV1808;ASV4133;ASV2027;ASV4459;ASV4565;ASV5504;ASV5117;ASV799;ASV3237;ASV5839;ASV2798;ASV5440;ASV1357;ASV3510;ASV4590;ASV5461;ASV2210;ASV5846;ASV5954;ASV5660;ASV2171;ASV2465;ASV3144
Dunnett	NACl+AC vs Control	norank_f__Criblamydiaceae	-2.19982	0.37353	5.29299e-06	9.65441e-05	Depleted in first group	Chlamydiota	Chlamydiia	Chlamydiales	Criblamydiaceae	norank_f__Criblamydiaceae	Bacteria; Chlamydiota; Chlamydiia; Chlamydiales; Criblamydiaceae; norank_f__Criblamydiaceae; uncultured_bacterium_f__Criblamydiaceae	ASV4706;ASV621;ASV3741;ASV5242
Dunnett	NACl+AC vs Control	SWB02	-1.15231	0.204702	7.38921e-06	0.000134779	Depleted in first group	Pseudomonadota	Alphaproteobacteria	Caulobacterales	Hyphomonadaceae	SWB02	Bacteria; Pseudomonadota; Alphaproteobacteria; Caulobacterales; Hyphomonadaceae; SWB02; uncultured_bacterium_g__SWB02	ASV1746;ASV1419;ASV771;ASV1401;ASV2271;ASV5822;ASV2666;ASV3958;ASV1808;ASV4133;ASV2027;ASV4459;ASV4565;ASV5504;ASV5117;ASV799;ASV3237;ASV5839;ASV2798;ASV5440;ASV1357;ASV3510;ASV4590;ASV5461;ASV2210;ASV5846;ASV5954;ASV5660;ASV2171;ASV2465;ASV3144
Dunnett	NACl+AC vs Control	unclassified_f__Oxalobacteraceae	-0.893591	0.163671	1.14012e-05	0.000142828	Depleted in first group	Pseudomonadota	Gammaproteobacteria	Burkholderiales	Oxalobacteraceae	unclassified_f__Oxalobacteraceae	Bacteria; Pseudomonadota; Gammaproteobacteria; Burkholderiales; Oxalobacteraceae; unclassified_f__Oxalobacteraceae; unclassified_f__Oxalobacteraceae	ASV5192;ASV299;ASV5309;ASV502;ASV2807;ASV633;ASV5511;ASV639;ASV774;ASV5933;ASV4902;ASV2648;ASV4310;ASV2966
Dunnett	NACl+AC vs Control	norank_f__Vermiphilaceae	1.74504	0.321699	1.24794e-05	0.000156335	Enriched in first group	Dependentiae	Babeliae	Babeliales	Vermiphilaceae	norank_f__Vermiphilaceae	Bacteria; Dependentiae; Babeliae; Babeliales; Vermiphilaceae; norank_f__Vermiphilaceae; uncultured_Verrucomicrobia_bacterium_f__Vermiphilaceae	ASV5888;ASV599;ASV865;ASV1933;ASV5562;ASV51;ASV755;ASV1543;ASV2902;ASV2710;ASV1567;ASV659;ASV1839;ASV2186;ASV2584
Dunnett	NACl+AC vs Control	unclassified_f__Oxalobacteraceae	-0.893591	0.163671	1.14012e-05	0.000207957	Depleted in first group	Pseudomonadota	Gammaproteobacteria	Burkholderiales	Oxalobacteraceae	unclassified_f__Oxalobacteraceae	Bacteria; Pseudomonadota; Gammaproteobacteria; Burkholderiales; Oxalobacteraceae; unclassified_f__Oxalobacteraceae; unclassified_f__Oxalobacteraceae	ASV5192;ASV299;ASV5309;ASV502;ASV2807;ASV633;ASV5511;ASV639;ASV774;ASV5933;ASV4902;ASV2648;ASV4310;ASV2966
Dunnett	NACl+AC vs Control	norank_f__Vermiphilaceae	1.74504	0.321699	1.24794e-05	0.000227624	Enriched in first group	Dependentiae	Babeliae	Babeliales	Vermiphilaceae	norank_f__Vermiphilaceae	Bacteria; Dependentiae; Babeliae; Babeliales; Vermiphilaceae; norank_f__Vermiphilaceae; uncultured_Verrucomicrobia_bacterium_f__Vermiphilaceae	ASV5888;ASV599;ASV865;ASV1933;ASV5562;ASV51;ASV755;ASV1543;ASV2902;ASV2710;ASV1567;ASV659;ASV1839;ASV2186;ASV2584
Dunnett	NACl+AC vs Control	Glycomyces	-0.644632	0.135931	7.26527e-05	0.000910154	Depleted in first group	Actinomycetota	Actinobacteria	Glycomycetales	Glycomycetaceae	Glycomyces	Bacteria; Actinomycetota; Actinobacteria; Glycomycetales; Glycomycetaceae; Glycomyces; unclassified_g__Glycomyces	ASV3669;ASV4934;ASV4279;ASV5282;ASV2873;ASV1793;ASV2814;ASV5271;ASV88;ASV3658;ASV746;ASV175;ASV4349;ASV4311;ASV4302
Dunnett	NACl+AC vs Control	Pseudomonas	-0.609488	0.133367	0.000113588	0.00130939	Depleted in first group	Pseudomonadota	Gammaproteobacteria	Pseudomonadales	Pseudomonadaceae	Pseudomonas	Bacteria; Pseudomonadota; Gammaproteobacteria; Pseudomonadales; Pseudomonadaceae; Pseudomonas; unclassified_g__Pseudomonas	ASV4995;ASV4009;ASV1273;ASV4913;ASV577;ASV1595;ASV921;ASV4722;ASV922;ASV5817;ASV6001;ASV3001;ASV4731;ASV5339;ASV4366;ASV3692;ASV5057;ASV5544;ASV5687;ASV2784;ASV1723;ASV934;ASV440;ASV1319;ASV1188;ASV68;ASV3230;ASV361
Dunnett	NACl+AC vs Control	Glycomyces	-0.644632	0.135931	7.26527e-05	0.00132518	Depleted in first group	Actinomycetota	Actinobacteria	Glycomycetales	Glycomycetaceae	Glycomyces	Bacteria; Actinomycetota; Actinobacteria; Glycomycetales; Glycomycetaceae; Glycomyces; unclassified_g__Glycomyces	ASV3669;ASV4934;ASV4279;ASV5282;ASV2873;ASV1793;ASV2814;ASV5271;ASV88;ASV3658;ASV746;ASV175;ASV4349;ASV4311;ASV4302
Dunnett	NACl+AC vs Control	Pseudomonas	-0.609488	0.133367	0.000113588	0.00207185	Depleted in first group	Pseudomonadota	Gammaproteobacteria	Pseudomonadales	Pseudomonadaceae	Pseudomonas	Bacteria; Pseudomonadota; Gammaproteobacteria; Pseudomonadales; Pseudomonadaceae; Pseudomonas; unclassified_g__Pseudomonas	ASV4995;ASV4009;ASV1273;ASV4913;ASV577;ASV1595;ASV921;ASV4722;ASV922;ASV5817;ASV6001;ASV3001;ASV4731;ASV5339;ASV4366;ASV3692;ASV5057;ASV5544;ASV5687;ASV2784;ASV1723;ASV934;ASV440;ASV1319;ASV1188;ASV68;ASV3230;ASV361
Dunnett	NACl+AC vs Control	Burkholderia-Caballeronia-Paraburkholderia	-0.90526	0.212749	0.000256758	0.00295978	Depleted in first group	Pseudomonadota	Gammaproteobacteria	Burkholderiales	Burkholderiaceae	Burkholderia-Caballeronia-Paraburkholderia	Bacteria; Pseudomonadota; Gammaproteobacteria; Burkholderiales; Burkholderiaceae; Burkholderia-Caballeronia-Paraburkholderia; unclassified_g__Burkholderia-Caballeronia-Paraburkholderia	ASV5016;ASV4461;ASV142;ASV5262;ASV1630;ASV138;ASV1678;ASV1671;ASV2136;ASV85;ASV4416;ASV1039;ASV4789;ASV2126;ASV1349;ASV3569;ASV3533;ASV913;ASV2363;ASV1041;ASV4213;ASV5929;ASV5926;ASV1192;ASV4708;ASV5771;ASV5396;ASV1429;ASV4879;ASV1056;ASV5475;ASV5025;ASV5965;ASV5186;ASV2444;ASV4411
Dunnett	NACl+AC vs Control	norank_f__Phycisphaeraceae	1.54698	0.378469	0.00045262	0.00476495	Enriched in first group	Planctomycetota	Phycisphaerae	Phycisphaerales	Phycisphaeraceae	norank_f__Phycisphaeraceae	Bacteria; Planctomycetota; Phycisphaerae; Phycisphaerales; Phycisphaeraceae; norank_f__Phycisphaeraceae; unclassified_g__norank_f__Phycisphaeraceae	ASV298
Dunnett	NACl+AC vs Control	norank_f__Phycisphaeraceae	1.54698	0.378469	0.00045262	0.00735055	Enriched in first group	Planctomycetota	Phycisphaerae	Phycisphaerales	Phycisphaeraceae	norank_f__Phycisphaeraceae	Bacteria; Planctomycetota; Phycisphaerae; Phycisphaerales; Phycisphaeraceae; norank_f__Phycisphaeraceae; unclassified_g__norank_f__Phycisphaeraceae	ASV298
Dunnett	NACl+AC vs Control	Chryseobacterium	-0.631227	0.174728	0.00132974	0.0126167	Depleted in first group	Bacteroidota	Bacteroidia	Flavobacteriales	Weeksellaceae	Chryseobacterium	Bacteria; Bacteroidota; Bacteroidia; Flavobacteriales; Weeksellaceae; Chryseobacterium; unclassified_g__Chryseobacterium	ASV513;ASV4626;ASV4628;ASV1890;ASV5341;ASV3085;ASV251;ASV4554;ASV1183
Dunnett	NACl+AC vs Control	unclassified_f__Rhodanobacteraceae	-0.947659	0.255415	0.00103849	0.0130096	Depleted in first group	Pseudomonadota	Gammaproteobacteria	Lysobacterales	Rhodanobacteraceae	unclassified_f__Rhodanobacteraceae	Bacteria; Pseudomonadota; Gammaproteobacteria; Lysobacterales; Rhodanobacteraceae; unclassified_f__Rhodanobacteraceae; unclassified_f__Rhodanobacteraceae	ASV4363;ASV1917;ASV1268;ASV2564;ASV525;ASV5470;ASV3660;ASV2631;ASV2805;ASV4255;ASV4673;ASV5595;ASV5020;ASV4243;ASV4148;ASV2783;ASV647;ASV5022;ASV1892;ASV79;ASV4920;ASV1677;ASV4519;ASV1798;ASV5169;ASV3948
Dunnett	NACl+AC vs Control	norank_f__Fimbriimonadaceae	0.563432	0.16292	0.00195972	0.0206308	Enriched in first group	Armatimonadota	Fimbriimonadia	Fimbriimonadales	Fimbriimonadaceae	norank_f__Fimbriimonadaceae	Bacteria; Armatimonadota; Fimbriimonadia; Fimbriimonadales; Fimbriimonadaceae; norank_f__Fimbriimonadaceae; unclassified_g__norank_f__Fimbriimonadaceae	ASV1236;ASV3653;ASV3356;ASV2778;ASV421;ASV1235;ASV4417;ASV5424;ASV349;ASV2495;ASV1410
Dunnett	NACl+AC vs Control	norank_o__Gaiellales	0.57395	0.172801	0.00275514	0.0290047	Enriched in first group	Actinomycetota	Thermoleophilia	Gaiellales	norank_o__Gaiellales	norank_o__Gaiellales	Bacteria; Actinomycetota; Thermoleophilia; Gaiellales; norank_o__Gaiellales; norank_o__Gaiellales; unclassified_g__norank_o__Gaiellales	ASV4083;ASV2234;ASV4160;ASV3928;ASV2483;ASV4000;ASV611;ASV264;ASV2410;ASV1312;ASV5913;ASV1016;ASV3271;ASV5998;ASV3579
Dunnett	NACl+AC vs Control	Spirochaeta_2	-1.50057	0.436719	0.00235935	0.0295567	Depleted in first group	Spirochaetota	Spirochaetia	Spirochaetales	Spirochaetaceae	Spirochaeta_2	Bacteria; Spirochaetota; Spirochaetia; Spirochaetales; Spirochaetaceae; Spirochaeta_2; uncultured_bacterium_g__Spirochaeta_2	ASV5676;ASV1339;ASV4150;ASV558;ASV2956
Dunnett	NACl+AC vs Control	norank_o__Gaiellales	0.57395	0.172801	0.00275514	0.0474986	Enriched in first group	Actinomycetota	Thermoleophilia	Gaiellales	norank_o__Gaiellales	norank_o__Gaiellales	Bacteria; Actinomycetota; Thermoleophilia; Gaiellales; norank_o__Gaiellales; norank_o__Gaiellales; unclassified_g__norank_o__Gaiellales	ASV4083;ASV2234;ASV4160;ASV3928;ASV2483;ASV4000;ASV611;ASV264;ASV2410;ASV1312;ASV5913;ASV1016;ASV3271;ASV5998;ASV3579
Dunnett	NACl+Si vs Control	Castellaniella	-1.19108	0.207696	5.64784e-06	7.07531e-05	Depleted in first group	Pseudomonadota	Gammaproteobacteria	Burkholderiales	Alcaligenaceae	Castellaniella	Bacteria; Pseudomonadota; Gammaproteobacteria; Burkholderiales; Alcaligenaceae; Castellaniella; unclassified_g__Castellaniella	ASV5008;ASV260
Dunnett	NACl+Si vs Control	Castellaniella	-1.19108	0.207696	5.64784e-06	0.000103017	Depleted in first group	Pseudomonadota	Gammaproteobacteria	Burkholderiales	Alcaligenaceae	Castellaniella	Bacteria; Pseudomonadota; Gammaproteobacteria; Burkholderiales; Alcaligenaceae; Castellaniella; unclassified_g__Castellaniella	ASV5008;ASV260
Dunnett	NACl+Si vs Control	norank_f__Phycisphaeraceae	1.86917	0.410287	0.000140853	0.00176454	Enriched in first group	Planctomycetota	Phycisphaerae	Phycisphaerales	Phycisphaeraceae	norank_f__Phycisphaeraceae	Bacteria; Planctomycetota; Phycisphaerae; Phycisphaerales; Phycisphaeraceae; norank_f__Phycisphaeraceae; unclassified_g__norank_f__Phycisphaeraceae	ASV298
Dunnett	NACl+Si vs Control	Moheibacter	0.712906	0.169901	0.00029908	0.00255039	Enriched in first group	Bacteroidota	Bacteroidia	Flavobacteriales	Weeksellaceae	Moheibacter	Bacteria; Bacteroidota; Bacteroidia; Flavobacteriales; Weeksellaceae; Moheibacter; uncultured_bacterium_g__Moheibacter	ASV145;ASV41;ASV776;ASV671;ASV71;ASV363
Dunnett	NACl+Si vs Control	norank_f__Phycisphaeraceae	1.86917	0.410287	0.000140853	0.00256916	Enriched in first group	Planctomycetota	Phycisphaerae	Phycisphaerales	Phycisphaeraceae	norank_f__Phycisphaeraceae	Bacteria; Planctomycetota; Phycisphaerae; Phycisphaerales; Phycisphaeraceae; norank_f__Phycisphaeraceae; unclassified_g__norank_f__Phycisphaeraceae	ASV298
Dunnett	NACl+Si vs Control	Moheibacter	0.712906	0.169901	0.00029908	0.00515613	Enriched in first group	Bacteroidota	Bacteroidia	Flavobacteriales	Weeksellaceae	Moheibacter	Bacteria; Bacteroidota; Bacteroidia; Flavobacteriales; Weeksellaceae; Moheibacter; uncultured_bacterium_g__Moheibacter	ASV145;ASV41;ASV776;ASV671;ASV71;ASV363
Dunnett	NACl+Si vs Control	unclassified_f__Oxalobacteraceae	-0.678023	0.184224	0.00112017	0.0129127	Depleted in first group	Pseudomonadota	Gammaproteobacteria	Burkholderiales	Oxalobacteraceae	unclassified_f__Oxalobacteraceae	Bacteria; Pseudomonadota; Gammaproteobacteria; Burkholderiales; Oxalobacteraceae; unclassified_f__Oxalobacteraceae; unclassified_f__Oxalobacteraceae	ASV5192;ASV299;ASV5309;ASV502;ASV2807;ASV633;ASV5511;ASV639;ASV774;ASV5933;ASV4902;ASV2648;ASV4310;ASV2966
Dunnett	NACl+Si vs Control	norank_f__Fimbriimonadaceae	0.670078	0.189502	0.00161291	0.0185928	Enriched in first group	Armatimonadota	Fimbriimonadia	Fimbriimonadales	Fimbriimonadaceae	norank_f__Fimbriimonadaceae	Bacteria; Armatimonadota; Fimbriimonadia; Fimbriimonadales; Fimbriimonadaceae; norank_f__Fimbriimonadaceae; unclassified_g__norank_f__Fimbriimonadaceae	ASV1236;ASV3653;ASV3356;ASV2778;ASV421;ASV1235;ASV4417;ASV5424;ASV349;ASV2495;ASV1410
Dunnett	NACl+Si vs Control	unclassified_f__Oxalobacteraceae	-0.678023	0.184224	0.00112017	0.0193116	Depleted in first group	Pseudomonadota	Gammaproteobacteria	Burkholderiales	Oxalobacteraceae	unclassified_f__Oxalobacteraceae	Bacteria; Pseudomonadota; Gammaproteobacteria; Burkholderiales; Oxalobacteraceae; unclassified_f__Oxalobacteraceae; unclassified_f__Oxalobacteraceae	ASV5192;ASV299;ASV5309;ASV502;ASV2807;ASV633;ASV5511;ASV639;ASV774;ASV5933;ASV4902;ASV2648;ASV4310;ASV2966
Dunnett	NACl+Si vs Control	Micropepsis	-0.656476	0.192307	0.00219084	0.0230641	Depleted in first group	Pseudomonadota	Alphaproteobacteria	Micropepsales	Micropepsaceae	Micropepsis	Bacteria; Pseudomonadota; Alphaproteobacteria; Micropepsales; Micropepsaceae; Micropepsis; uncultured_bacterium_g__Micropepsis	ASV182;ASV5307;ASV123
Dunnett	NACl+Si vs Control	Shinella	0.682936	0.208586	0.00309684	0.0295051	Enriched in first group	Pseudomonadota	Alphaproteobacteria	Hyphomicrobiales	Rhizobiaceae	Shinella	Bacteria; Pseudomonadota; Alphaproteobacteria; Hyphomicrobiales; Rhizobiaceae; Shinella; unclassified_g__Shinella	ASV912;ASV5156;ASV197;ASV1260;ASV1052
Dunnett	NACl+Si vs Control	Nordella	0.506026	0.156004	0.00333812	0.0384801	Enriched in first group	Pseudomonadota	Alphaproteobacteria	Hyphomicrobiales	Hyphomicrobiales_	Nordella	Bacteria; Pseudomonadota; Alphaproteobacteria; Hyphomicrobiales; Hyphomicrobiales_; Nordella; unclassified_g__Nordella	ASV312;ASV3320;ASV3105;ASV985;ASV1001;ASV5740;ASV5037;ASV1065;ASV1592
Dunnett	NACl+Si vs Control	Micropepsis	-0.656476	0.192307	0.00219084	0.039961	Depleted in first group	Pseudomonadota	Alphaproteobacteria	Micropepsales	Micropepsaceae	Micropepsis	Bacteria; Pseudomonadota; Alphaproteobacteria; Micropepsales; Micropepsaceae; Micropepsis; uncultured_bacterium_g__Micropepsis	ASV182;ASV5307;ASV123
Dunnett	NaCl+AC+Si vs Control	unclassified_f__Comamonadaceae	-1.23061	0.163012	6.65341e-08	7.6697e-07	Depleted in first group	Pseudomonadota	Gammaproteobacteria	Burkholderiales	Comamonadaceae	unclassified_f__Comamonadaceae	Bacteria; Pseudomonadota; Gammaproteobacteria; Burkholderiales; Comamonadaceae; unclassified_f__Comamonadaceae; unclassified_f__Comamonadaceae	ASV3071;ASV5099;ASV4883;ASV4585;ASV1249;ASV5833;ASV2903;ASV1049;ASV185;ASV5301;ASV2135;ASV4013;ASV3880;ASV5503;ASV5275;ASV4767;ASV5491;ASV1440;ASV1649;ASV4231;ASV3060;ASV3026;ASV931;ASV3180;ASV4668;ASV1311;ASV5739;ASV4948;ASV3096;ASV4326;ASV4587;ASV3077
Dunnett	NaCl+AC+Si vs Control	Chryseobacterium	-1.42772	0.19227	8.89115e-08	1.11384e-06	Depleted in first group	Bacteroidota	Bacteroidia	Flavobacteriales	Weeksellaceae	Chryseobacterium	Bacteria; Bacteroidota; Bacteroidia; Flavobacteriales; Weeksellaceae; Chryseobacterium; unclassified_g__Chryseobacterium	ASV513;ASV4626;ASV4628;ASV1890;ASV5341;ASV3085;ASV251;ASV4554;ASV1183
Dunnett	NaCl+AC+Si vs Control	unclassified_f__Comamonadaceae	-1.23061	0.163012	6.65341e-08	1.14705e-06	Depleted in first group	Pseudomonadota	Gammaproteobacteria	Burkholderiales	Comamonadaceae	unclassified_f__Comamonadaceae	Bacteria; Pseudomonadota; Gammaproteobacteria; Burkholderiales; Comamonadaceae; unclassified_f__Comamonadaceae; unclassified_f__Comamonadaceae	ASV3071;ASV5099;ASV4883;ASV4585;ASV1249;ASV5833;ASV2903;ASV1049;ASV185;ASV5301;ASV2135;ASV4013;ASV3880;ASV5503;ASV5275;ASV4767;ASV5491;ASV1440;ASV1649;ASV4231;ASV3060;ASV3026;ASV931;ASV3180;ASV4668;ASV1311;ASV5739;ASV4948;ASV3096;ASV4326;ASV4587;ASV3077
Dunnett	NaCl+AC+Si vs Control	Chryseobacterium	-1.42772	0.19227	8.89115e-08	1.62175e-06	Depleted in first group	Bacteroidota	Bacteroidia	Flavobacteriales	Weeksellaceae	Chryseobacterium	Bacteria; Bacteroidota; Bacteroidia; Flavobacteriales; Weeksellaceae; Chryseobacterium; unclassified_g__Chryseobacterium	ASV513;ASV4626;ASV4628;ASV1890;ASV5341;ASV3085;ASV251;ASV4554;ASV1183
Dunnett	NaCl+AC+Si vs Control	unclassified_f__Rhizobiaceae	0.892305	0.13108	3.90511e-07	4.89211e-06	Enriched in first group	Pseudomonadota	Alphaproteobacteria	Hyphomicrobiales	Rhizobiaceae	unclassified_f__Rhizobiaceae	Bacteria; Pseudomonadota; Alphaproteobacteria; Hyphomicrobiales; Rhizobiaceae; unclassified_f__Rhizobiaceae; unclassified_f__Rhizobiaceae	ASV3762;ASV2464;ASV78;ASV2835;ASV4759;ASV4599;ASV4574;ASV1951;ASV1720;ASV4246;ASV598;ASV5330;ASV2490;ASV1827;ASV602;ASV727;ASV2120;ASV2592;ASV1906;ASV3397;ASV3608;ASV1389;ASV953;ASV3952;ASV4747;ASV160;ASV5715;ASV5090;ASV5150;ASV2515;ASV3384;ASV5114;ASV4484;ASV1629;ASV4593;ASV167;ASV2753;ASV1580;ASV576;ASV2602;ASV4586;ASV3656;ASV4834;ASV3710;ASV5941;ASV5052;ASV1905;ASV5385;ASV1146;ASV1457;ASV102;A…
Dunnett	NaCl+AC+Si vs Control	Novosphingobium	1.09344	0.164343	5.68576e-07	7.12282e-06	Enriched in first group	Pseudomonadota	Alphaproteobacteria	Sphingomonadales	Sphingomonadaceae	Novosphingobium	Bacteria; Pseudomonadota; Alphaproteobacteria; Sphingomonadales; Sphingomonadaceae; Novosphingobium; unclassified_g__Novosphingobium	ASV3889;ASV3618;ASV951;ASV3893;ASV3998;ASV2441;ASV5589;ASV450;ASV2008;ASV919;ASV3239;ASV2645;ASV5222;ASV4085;ASV3049;ASV5772;ASV3934;ASV1965;ASV1673;ASV973;ASV4930;ASV1295;ASV2786;ASV1081;ASV2997;ASV3613;ASV1299;ASV3721;ASV926;ASV1593;ASV826;ASV1588;ASV257;ASV210;ASV2071;ASV3197;ASV3813;ASV2922;ASV5266;ASV2421
Dunnett	NaCl+AC+Si vs Control	unclassified_f__Rhizobiaceae	0.892305	0.13108	3.90511e-07	7.12292e-06	Enriched in first group	Pseudomonadota	Alphaproteobacteria	Hyphomicrobiales	Rhizobiaceae	unclassified_f__Rhizobiaceae	Bacteria; Pseudomonadota; Alphaproteobacteria; Hyphomicrobiales; Rhizobiaceae; unclassified_f__Rhizobiaceae; unclassified_f__Rhizobiaceae	ASV3762;ASV2464;ASV78;ASV2835;ASV4759;ASV4599;ASV4574;ASV1951;ASV1720;ASV4246;ASV598;ASV5330;ASV2490;ASV1827;ASV602;ASV727;ASV2120;ASV2592;ASV1906;ASV3397;ASV3608;ASV1389;ASV953;ASV3952;ASV4747;ASV160;ASV5715;ASV5090;ASV5150;ASV2515;ASV3384;ASV5114;ASV4484;ASV1629;ASV4593;ASV167;ASV2753;ASV1580;ASV576;ASV2602;ASV4586;ASV3656;ASV4834;ASV3710;ASV5941;ASV5052;ASV1905;ASV5385;ASV1146;ASV1457;ASV102;A…
Dunnett	NaCl+AC+Si vs Control	Novosphingobium	1.09344	0.164343	5.68576e-07	1.03708e-05	Enriched in first group	Pseudomonadota	Alphaproteobacteria	Sphingomonadales	Sphingomonadaceae	Novosphingobium	Bacteria; Pseudomonadota; Alphaproteobacteria; Sphingomonadales; Sphingomonadaceae; Novosphingobium; unclassified_g__Novosphingobium	ASV3889;ASV3618;ASV951;ASV3893;ASV3998;ASV2441;ASV5589;ASV450;ASV2008;ASV919;ASV3239;ASV2645;ASV5222;ASV4085;ASV3049;ASV5772;ASV3934;ASV1965;ASV1673;ASV973;ASV4930;ASV1295;ASV2786;ASV1081;ASV2997;ASV3613;ASV1299;ASV3721;ASV926;ASV1593;ASV826;ASV1588;ASV257;ASV210;ASV2071;ASV3197;ASV3813;ASV2922;ASV5266;ASV2421
Dunnett	NaCl+AC+Si vs Control	Moheibacter	-0.844105	0.149582	7.13239e-06	6.79537e-05	Depleted in first group	Bacteroidota	Bacteroidia	Flavobacteriales	Weeksellaceae	Moheibacter	Bacteria; Bacteroidota; Bacteroidia; Flavobacteriales; Weeksellaceae; Moheibacter; uncultured_bacterium_g__Moheibacter	ASV145;ASV41;ASV776;ASV671;ASV71;ASV363
Dunnett	NaCl+AC+Si vs Control	Moheibacter	-0.844105	0.149582	7.13239e-06	0.000130095	Depleted in first group	Bacteroidota	Bacteroidia	Flavobacteriales	Weeksellaceae	Moheibacter	Bacteria; Bacteroidota; Bacteroidia; Flavobacteriales; Weeksellaceae; Moheibacter; uncultured_bacterium_g__Moheibacter	ASV145;ASV41;ASV776;ASV671;ASV71;ASV363
Dunnett	NaCl+AC+Si vs Control	Shinella	0.624352	0.125869	4.13005e-05	0.000517391	Enriched in first group	Pseudomonadota	Alphaproteobacteria	Hyphomicrobiales	Rhizobiaceae	Shinella	Bacteria; Pseudomonadota; Alphaproteobacteria; Hyphomicrobiales; Rhizobiaceae; Shinella; unclassified_g__Shinella	ASV912;ASV5156;ASV197;ASV1260;ASV1052
Dunnett	NaCl+AC+Si vs Control	Shinella	0.624352	0.125869	4.13005e-05	0.000753321	Enriched in first group	Pseudomonadota	Alphaproteobacteria	Hyphomicrobiales	Rhizobiaceae	Shinella	Bacteria; Pseudomonadota; Alphaproteobacteria; Hyphomicrobiales; Rhizobiaceae; Shinella; unclassified_g__Shinella	ASV912;ASV5156;ASV197;ASV1260;ASV1052
Dunnett	NaCl+AC+Si vs Control	Homoserinibacter	0.6641	0.141426	8.19812e-05	0.00102702	Enriched in first group	Actinomycetota	Actinobacteria	Micrococcales	Microbacteriaceae	Homoserinibacter	Bacteria; Actinomycetota; Actinobacteria; Micrococcales; Microbacteriaceae; Homoserinibacter; unclassified_g__Homoserinibacter	ASV24
Dunnett	NaCl+AC+Si vs Control	Nordella	0.668571	0.143643	9.1264e-05	0.00114331	Enriched in first group	Pseudomonadota	Alphaproteobacteria	Hyphomicrobiales	Hyphomicrobiales_	Nordella	Bacteria; Pseudomonadota; Alphaproteobacteria; Hyphomicrobiales; Hyphomicrobiales_; Nordella; unclassified_g__Nordella	ASV312;ASV3320;ASV3105;ASV985;ASV1001;ASV5740;ASV5037;ASV1065;ASV1592
Dunnett	NaCl+AC+Si vs Control	Nocardioides	0.73652	0.160854	0.000111026	0.00127043	Enriched in first group	Actinomycetota	Actinobacteria	Propionibacteriales	Nocardioidaceae	Nocardioides	Bacteria; Actinomycetota; Actinobacteria; Propionibacteriales; Nocardioidaceae; Nocardioides; unclassified_g__Nocardioides	ASV5106;ASV4666;ASV3134;ASV165;ASV4168;ASV2726;ASV2796;ASV3257;ASV4862;ASV511;ASV5738;ASV4875;ASV3631;ASV740;ASV5015;ASV3279;ASV1297;ASV5637;ASV1525;ASV5113;ASV4491;ASV5369;ASV1626;ASV1604;ASV5868;ASV2059;ASV4661;ASV1871;ASV2800;ASV3673;ASV1644;ASV369;ASV1037;ASV4724;ASV4928;ASV4212;ASV5811;ASV2685;ASV4337;ASV381;ASV1642
Dunnett	NaCl+AC+Si vs Control	Homoserinibacter	0.6641	0.141426	8.19812e-05	0.00149534	Enriched in first group	Actinomycetota	Actinobacteria	Micrococcales	Microbacteriaceae	Homoserinibacter	Bacteria; Actinomycetota; Actinobacteria; Micrococcales; Microbacteriaceae; Homoserinibacter; unclassified_g__Homoserinibacter	ASV24
Dunnett	NaCl+AC+Si vs Control	Nordella	0.668571	0.143643	9.1264e-05	0.00166466	Enriched in first group	Pseudomonadota	Alphaproteobacteria	Hyphomicrobiales	Hyphomicrobiales_	Nordella	Bacteria; Pseudomonadota; Alphaproteobacteria; Hyphomicrobiales; Hyphomicrobiales_; Nordella; unclassified_g__Nordella	ASV312;ASV3320;ASV3105;ASV985;ASV1001;ASV5740;ASV5037;ASV1065;ASV1592
Dunnett	NaCl+AC+Si vs Control	Nocardioides	0.73652	0.160854	0.000111026	0.00202511	Enriched in first group	Actinomycetota	Actinobacteria	Propionibacteriales	Nocardioidaceae	Nocardioides	Bacteria; Actinomycetota; Actinobacteria; Propionibacteriales; Nocardioidaceae; Nocardioides; unclassified_g__Nocardioides	ASV5106;ASV4666;ASV3134;ASV165;ASV4168;ASV2726;ASV2796;ASV3257;ASV4862;ASV511;ASV5738;ASV4875;ASV3631;ASV740;ASV5015;ASV3279;ASV1297;ASV5637;ASV1525;ASV5113;ASV4491;ASV5369;ASV1626;ASV1604;ASV5868;ASV2059;ASV4661;ASV1871;ASV2800;ASV3673;ASV1644;ASV369;ASV1037;ASV4724;ASV4928;ASV4212;ASV5811;ASV2685;ASV4337;ASV381;ASV1642
Dunnett	NaCl+AC+Si vs Control	Ellin6055	0.58828	0.136357	0.000220311	0.00275994	Enriched in first group	Pseudomonadota	Alphaproteobacteria	Sphingomonadales	Sphingomonadaceae	Ellin6055	Bacteria; Pseudomonadota; Alphaproteobacteria; Sphingomonadales; Sphingomonadaceae; Ellin6055; uncultured_bacterium_g__Ellin6055	ASV96;ASV2611
Dunnett	NaCl+AC+Si vs Control	norank_f__Phycisphaeraceae	1.69309	0.399083	0.000307704	0.00354705	Enriched in first group	Planctomycetota	Phycisphaerae	Phycisphaerales	Phycisphaeraceae	norank_f__Phycisphaeraceae	Bacteria; Planctomycetota; Phycisphaerae; Phycisphaerales; Phycisphaeraceae; norank_f__Phycisphaeraceae; unclassified_g__norank_f__Phycisphaeraceae	ASV298
Dunnett	NaCl+AC+Si vs Control	norank_f__Fimbriimonadaceae	0.81763	0.197158	0.000339309	0.00425068	Enriched in first group	Armatimonadota	Fimbriimonadia	Fimbriimonadales	Fimbriimonadaceae	norank_f__Fimbriimonadaceae	Bacteria; Armatimonadota; Fimbriimonadia; Fimbriimonadales; Fimbriimonadaceae; norank_f__Fimbriimonadaceae; unclassified_g__norank_f__Fimbriimonadaceae	ASV1236;ASV3653;ASV3356;ASV2778;ASV421;ASV1235;ASV4417;ASV5424;ASV349;ASV2495;ASV1410
Dunnett	NaCl+AC+Si vs Control	Dokdonella	0.663762	0.16158	0.000375328	0.00470192	Enriched in first group	Pseudomonadota	Gammaproteobacteria	Lysobacterales	Rhodanobacteraceae	Dokdonella	Bacteria; Pseudomonadota; Gammaproteobacteria; Lysobacterales; Rhodanobacteraceae; Dokdonella; unclassified_g__Dokdonella	ASV1999;ASV57;ASV936;ASV141;ASV4018;ASV1516;ASV83;ASV195;ASV5023;ASV305
Dunnett	NaCl+AC+Si vs Control	norank_f__Phycisphaeraceae	1.69309	0.399083	0.000307704	0.00530482	Enriched in first group	Planctomycetota	Phycisphaerae	Phycisphaerales	Phycisphaeraceae	norank_f__Phycisphaeraceae	Bacteria; Planctomycetota; Phycisphaerae; Phycisphaerales; Phycisphaeraceae; norank_f__Phycisphaeraceae; unclassified_g__norank_f__Phycisphaeraceae	ASV298
Dunnett	NaCl+AC+Si vs Control	Ferrovibrio	0.49077	0.122123	0.000472284	0.00544424	Enriched in first group	Pseudomonadota	Alphaproteobacteria	Ferrovibrionales	Ferrovibrionaceae	Ferrovibrio	Bacteria; Pseudomonadota; Alphaproteobacteria; Ferrovibrionales; Ferrovibrionaceae; Ferrovibrio; uncultured_bacterium_g__Ferrovibrio	ASV114;ASV657
Dunnett	NaCl+AC+Si vs Control	norank_f__Vermiphilaceae	1.32795	0.331954	0.000494916	0.00570513	Enriched in first group	Dependentiae	Babeliae	Babeliales	Vermiphilaceae	norank_f__Vermiphilaceae	Bacteria; Dependentiae; Babeliae; Babeliales; Vermiphilaceae; norank_f__Vermiphilaceae; uncultured_Verrucomicrobia_bacterium_f__Vermiphilaceae	ASV5888;ASV599;ASV865;ASV1933;ASV5562;ASV51;ASV755;ASV1543;ASV2902;ASV2710;ASV1567;ASV659;ASV1839;ASV2186;ASV2584
Dunnett	NaCl+AC+Si vs Control	Dokdonella	0.663762	0.16158	0.000375328	0.00684599	Enriched in first group	Pseudomonadota	Gammaproteobacteria	Lysobacterales	Rhodanobacteraceae	Dokdonella	Bacteria; Pseudomonadota; Gammaproteobacteria; Lysobacterales; Rhodanobacteraceae; Dokdonella; unclassified_g__Dokdonella	ASV1999;ASV57;ASV936;ASV141;ASV4018;ASV1516;ASV83;ASV195;ASV5023;ASV305
Dunnett	NaCl+AC+Si vs Control	Pseudolabrys	0.474008	0.12005	0.000565527	0.00708462	Enriched in first group	Pseudomonadota	Alphaproteobacteria	Hyphomicrobiales	Xanthobacteraceae	Pseudolabrys	Bacteria; Pseudomonadota; Alphaproteobacteria; Hyphomicrobiales; Xanthobacteraceae; Pseudolabrys; unclassified_g__Pseudolabrys	ASV5042;ASV786;ASV4909;ASV2058;ASV1307;ASV5518;ASV986;ASV2782;ASV3573;ASV1287;ASV5533;ASV186;ASV531;ASV227;ASV403;ASV184;ASV1606;ASV73;ASV3972;ASV238;ASV1075;ASV1144;ASV929;ASV26;ASV30;ASV166;ASV981;ASV5384;ASV1652;ASV5315;ASV132;ASV4933;ASV4295
Dunnett	NaCl+AC+Si vs Control	Ensifer	0.602869	0.156463	0.000721789	0.0083204	Enriched in first group	Pseudomonadota	Alphaproteobacteria	Hyphomicrobiales	Rhizobiaceae	Ensifer	Bacteria; Pseudomonadota; Alphaproteobacteria; Hyphomicrobiales; Rhizobiaceae; Ensifer; unclassified_g__Ensifer	ASV2789;ASV3024;ASV69;ASV3963
Dunnett	NaCl+AC+Si vs Control	norank_f__Vermiphilaceae	1.32795	0.331954	0.000494916	0.00853235	Enriched in first group	Dependentiae	Babeliae	Babeliales	Vermiphilaceae	norank_f__Vermiphilaceae	Bacteria; Dependentiae; Babeliae; Babeliales; Vermiphilaceae; norank_f__Vermiphilaceae; uncultured_Verrucomicrobia_bacterium_f__Vermiphilaceae	ASV5888;ASV599;ASV865;ASV1933;ASV5562;ASV51;ASV755;ASV1543;ASV2902;ASV2710;ASV1567;ASV659;ASV1839;ASV2186;ASV2584
Dunnett	NaCl+AC+Si vs Control	Bauldia	0.625595	0.163234	0.000760795	0.00953084	Enriched in first group	Pseudomonadota	Alphaproteobacteria	Hyphomicrobiales	Hyphomicrobiales_	Bauldia	Bacteria; Pseudomonadota; Alphaproteobacteria; Hyphomicrobiales; Hyphomicrobiales_; Bauldia; unclassified_g__Bauldia	ASV927;ASV5782;ASV424;ASV920;ASV1976;ASV3960;ASV1358;ASV535;ASV5051;ASV487;ASV3229;ASV5344;ASV5924;ASV1582;ASV1185;ASV1405;ASV1766;ASV5827;ASV975;ASV3184;ASV1711;ASV134;ASV1619;ASV554;ASV1809;ASV4893;ASV75;ASV4821;ASV3215;ASV2951;ASV1302;ASV4126;ASV171;ASV2033;ASV5590;ASV1754;ASV3818;ASV1610;ASV1585;ASV5382;ASV4828;ASV3596;ASV1694;ASV2452;ASV2264
Dunnett	NaCl+AC+Si vs Control	norank_o__Gaiellales	0.831033	0.218625	0.000824071	0.0103235	Enriched in first group	Actinomycetota	Thermoleophilia	Gaiellales	norank_o__Gaiellales	norank_o__Gaiellales	Bacteria; Actinomycetota; Thermoleophilia; Gaiellales; norank_o__Gaiellales; norank_o__Gaiellales; unclassified_g__norank_o__Gaiellales	ASV4083;ASV2234;ASV4160;ASV3928;ASV2483;ASV4000;ASV611;ASV264;ASV2410;ASV1312;ASV5913;ASV1016;ASV3271;ASV5998;ASV3579
Dunnett	NaCl+AC+Si vs Control	norank_o__PB19	1.0085	0.267895	0.000904689	0.0113335	Enriched in first group	Thermodesulfobacteriota	Desulfuromonadia	PB19	norank_o__PB19	norank_o__PB19	Bacteria; Thermodesulfobacteriota; Desulfuromonadia; PB19; norank_o__PB19; norank_o__PB19; uncultured_bacterium_o__PB19	ASV3331;ASV5944;ASV1841;ASV4963;ASV1414;ASV1380;ASV4975;ASV5777;ASV748;ASV1104;ASV5548;ASV3809
Dunnett	NaCl+AC+Si vs Control	unclassified_f__Pseudonocardiaceae	1.03308	0.276432	0.00102073	0.0127872	Enriched in first group	Actinomycetota	Actinobacteria	Pseudonocardiales	Pseudonocardiaceae	unclassified_f__Pseudonocardiaceae	Bacteria; Actinomycetota; Actinobacteria; Pseudonocardiales; Pseudonocardiaceae; unclassified_f__Pseudonocardiaceae; unclassified_f__Pseudonocardiaceae	ASV1631;ASV378;ASV5029;ASV5688;ASV1706;ASV793;ASV2474;ASV2672;ASV4389;ASV2813;ASV2961
Dunnett	NaCl+AC+Si vs Control	norank_d__Bacteria	1.36669	0.385565	0.00172903	0.0164733	Enriched in first group	norank_d__Bacteria	norank_d__Bacteria	norank_d__Bacteria	norank_d__Bacteria	norank_d__Bacteria	Bacteria; norank_d__Bacteria; norank_d__Bacteria; norank_d__Bacteria; norank_d__Bacteria; norank_d__Bacteria; Chlorobi_bacterium_OLB5	ASV5982;ASV5476;ASV1826;ASV676;ASV3857;ASV4744;ASV5420;ASV3655;ASV3564;ASV878;ASV851;ASV1940;ASV4030;ASV5343;ASV5011;ASV3478
Dunnett	NaCl+AC+Si vs Control	Candidatus_Solibacter	0.670726	0.191469	0.00175203	0.0219485	Enriched in first group	Acidobacteriota	Acidobacteriae	Solibacterales	Solibacteraceae	Candidatus_Solibacter	Bacteria; Acidobacteriota; Acidobacteriae; Solibacterales; Solibacteraceae; Candidatus_Solibacter; unclassified_g__Candidatus_Solibacter	ASV5351;ASV2469;ASV2275;ASV310;ASV4981;ASV3599;ASV5842;ASV434;ASV3463;ASV1089;ASV2667;ASV4602;ASV179;ASV1050;ASV1387;ASV3592;ASV1550;ASV5930;ASV1238;ASV5147;ASV710;ASV4994;ASV4646
Dunnett	NaCl+AC+Si vs Control	norank_d__Bacteria	1.36669	0.385565	0.00172903	0.0315375	Enriched in first group	norank_d__Bacteria	norank_d__Bacteria	norank_d__Bacteria	norank_d__Bacteria	norank_d__Bacteria	Bacteria; norank_d__Bacteria; norank_d__Bacteria; norank_d__Bacteria; norank_d__Bacteria; norank_d__Bacteria; Chlorobi_bacterium_OLB5	ASV5982;ASV5476;ASV1826;ASV676;ASV3857;ASV4744;ASV5420;ASV3655;ASV3564;ASV878;ASV851;ASV1940;ASV4030;ASV5343;ASV5011;ASV3478
Dunnett	NaCl+AC+Si vs Control	norank_f__NS11-12_marine_group	-0.574472	0.17597	0.00317038	0.0397169	Depleted in first group	Bacteroidota	Bacteroidia	Sphingobacteriales	NS11-12_marine_group	norank_f__NS11-12_marine_group	Bacteria; Bacteroidota; Bacteroidia; Sphingobacteriales; NS11-12_marine_group; norank_f__NS11-12_marine_group; uncultured_soil_bacterium_f__NS11-12_marine_group	ASV4991;ASV4041;ASV3549;ASV2689;ASV2979;ASV3368;ASV292;ASV3303;ASV869;ASV4130;ASV5901;ASV6002;ASV5845;ASV1364;ASV2693;ASV539;ASV5414
Pairwise	NACl+AC vs NACl	SWB02	-1.33086	0.220779	2.6888e-06	3.36838e-05	Depleted in first group	Pseudomonadota	Alphaproteobacteria	Caulobacterales	Hyphomonadaceae	SWB02	Bacteria; Pseudomonadota; Alphaproteobacteria; Caulobacterales; Hyphomonadaceae; SWB02; uncultured_bacterium_g__SWB02	ASV1746;ASV1419;ASV771;ASV1401;ASV2271;ASV5822;ASV2666;ASV3958;ASV1808;ASV4133;ASV2027;ASV4459;ASV4565;ASV5504;ASV5117;ASV799;ASV3237;ASV5839;ASV2798;ASV5440;ASV1357;ASV3510;ASV4590;ASV5461;ASV2210;ASV5846;ASV5954;ASV5660;ASV2171;ASV2465;ASV3144
Pairwise	NACl+AC vs NACl	Pseudomonas	-0.863691	0.168943	2.78789e-05	0.000349252	Depleted in first group	Pseudomonadota	Gammaproteobacteria	Pseudomonadales	Pseudomonadaceae	Pseudomonas	Bacteria; Pseudomonadota; Gammaproteobacteria; Pseudomonadales; Pseudomonadaceae; Pseudomonas; unclassified_g__Pseudomonas	ASV4995;ASV4009;ASV1273;ASV4913;ASV577;ASV1595;ASV921;ASV4722;ASV922;ASV5817;ASV6001;ASV3001;ASV4731;ASV5339;ASV4366;ASV3692;ASV5057;ASV5544;ASV5687;ASV2784;ASV1723;ASV934;ASV440;ASV1319;ASV1188;ASV68;ASV3230;ASV361
Pairwise	NACl+AC vs NACl	unclassified_f__Comamonadaceae	-1.44683	0.294248	4.62006e-05	0.000486375	Depleted in first group	Pseudomonadota	Gammaproteobacteria	Burkholderiales	Comamonadaceae	unclassified_f__Comamonadaceae	Bacteria; Pseudomonadota; Gammaproteobacteria; Burkholderiales; Comamonadaceae; unclassified_f__Comamonadaceae; unclassified_f__Comamonadaceae	ASV3071;ASV5099;ASV4883;ASV4585;ASV1249;ASV5833;ASV2903;ASV1049;ASV185;ASV5301;ASV2135;ASV4013;ASV3880;ASV5503;ASV5275;ASV4767;ASV5491;ASV1440;ASV1649;ASV4231;ASV3060;ASV3026;ASV931;ASV3180;ASV4668;ASV1311;ASV5739;ASV4948;ASV3096;ASV4326;ASV4587;ASV3077
Pairwise	NACl+AC vs NACl	norank_o__SAR202_clade	-1.3556	0.3961	0.0021439	0.0247138	Depleted in first group	Chloroflexota	Dehalococcoidia	SAR202_clade	norank_o__SAR202_clade	norank_o__SAR202_clade	Bacteria; Chloroflexota; Dehalococcoidia; SAR202_clade; norank_o__SAR202_clade; norank_o__SAR202_clade; unclassified_g__norank_o__SAR202_clade	ASV1334;ASV4053;ASV1547;ASV3241;ASV4825;ASV2508;ASV5402;ASV540;ASV5451;ASV4797;ASV1472;ASV116;ASV4848;ASV4799;ASV1943;ASV5151;ASV2768;ASV5388;ASV1460;ASV1496
Pairwise	NACl+AC vs NACl	norank_o__Gaiellales	0.688054	0.21637	0.00390258	0.0371817	Enriched in first group	Actinomycetota	Thermoleophilia	Gaiellales	norank_o__Gaiellales	norank_o__Gaiellales	Bacteria; Actinomycetota; Thermoleophilia; Gaiellales; norank_o__Gaiellales; norank_o__Gaiellales; unclassified_g__norank_o__Gaiellales	ASV4083;ASV2234;ASV4160;ASV3928;ASV2483;ASV4000;ASV611;ASV264;ASV2410;ASV1312;ASV5913;ASV1016;ASV3271;ASV5998;ASV3579
Pairwise	NACl+AC vs NACl+Si	unclassified_f__Comamonadaceae	-1.46603	0.298725	4.73412e-05	0.000486375	Depleted in first group	Pseudomonadota	Gammaproteobacteria	Burkholderiales	Comamonadaceae	unclassified_f__Comamonadaceae	Bacteria; Pseudomonadota; Gammaproteobacteria; Burkholderiales; Comamonadaceae; unclassified_f__Comamonadaceae; unclassified_f__Comamonadaceae	ASV3071;ASV5099;ASV4883;ASV4585;ASV1249;ASV5833;ASV2903;ASV1049;ASV185;ASV5301;ASV2135;ASV4013;ASV3880;ASV5503;ASV5275;ASV4767;ASV5491;ASV1440;ASV1649;ASV4231;ASV3060;ASV3026;ASV931;ASV3180;ASV4668;ASV1311;ASV5739;ASV4948;ASV3096;ASV4326;ASV4587;ASV3077
Pairwise	NACl+AC vs NACl+Si	SWB02	-1.28791	0.27088	7.03874e-05	0.000741002	Depleted in first group	Pseudomonadota	Alphaproteobacteria	Caulobacterales	Hyphomonadaceae	SWB02	Bacteria; Pseudomonadota; Alphaproteobacteria; Caulobacterales; Hyphomonadaceae; SWB02; uncultured_bacterium_g__SWB02	ASV1746;ASV1419;ASV771;ASV1401;ASV2271;ASV5822;ASV2666;ASV3958;ASV1808;ASV4133;ASV2027;ASV4459;ASV4565;ASV5504;ASV5117;ASV799;ASV3237;ASV5839;ASV2798;ASV5440;ASV1357;ASV3510;ASV4590;ASV5461;ASV2210;ASV5846;ASV5954;ASV5660;ASV2171;ASV2465;ASV3144
Pairwise	NACl+AC vs NACl+Si	norank_o__R7C24	-1.11769	0.255002	0.000184382	0.00230984	Depleted in first group	Pseudomonadota	Gammaproteobacteria	R7C24	norank_o__R7C24	norank_o__R7C24	Bacteria; Pseudomonadota; Gammaproteobacteria; R7C24; norank_o__R7C24; norank_o__R7C24; uncultured_bacterium_o__R7C24	ASV4887;ASV4049;ASV2049;ASV3995;ASV258;ASV4120;ASV4675;ASV3481
Pairwise	NACl+AC vs NACl+Si	Micropepsis	0.842797	0.21592	0.000634891	0.00795358	Enriched in first group	Pseudomonadota	Alphaproteobacteria	Micropepsales	Micropepsaceae	Micropepsis	Bacteria; Pseudomonadota; Alphaproteobacteria; Micropepsales; Micropepsaceae; Micropepsis; uncultured_bacterium_g__Micropepsis	ASV182;ASV5307;ASV123
Pairwise	NACl+AC vs NACl+Si	norank_f__NS9_marine_group	-0.905438	0.239989	0.000885797	0.0110968	Depleted in first group	Bacteroidota	Bacteroidia	Flavobacteriales	NS9_marine_group	norank_f__NS9_marine_group	Bacteria; Bacteroidota; Bacteroidia; Flavobacteriales; NS9_marine_group; norank_f__NS9_marine_group; unclassified_g__norank_f__NS9_marine_group	ASV1874;ASV5900;ASV391;ASV2696;ASV498;ASV430;ASV2257;ASV5663
Pairwise	NACl+AC vs NACl+Si	Castellaniella	0.779909	0.226663	0.00204734	0.019506	Enriched in first group	Pseudomonadota	Gammaproteobacteria	Burkholderiales	Alcaligenaceae	Castellaniella	Bacteria; Pseudomonadota; Gammaproteobacteria; Burkholderiales; Alcaligenaceae; Castellaniella; unclassified_g__Castellaniella	ASV5008;ASV260
Pairwise	NACl+Si vs NACl	Castellaniella	-0.983052	0.21166	9.36384e-05	0.000985776	Depleted in first group	Pseudomonadota	Gammaproteobacteria	Burkholderiales	Alcaligenaceae	Castellaniella	Bacteria; Pseudomonadota; Gammaproteobacteria; Burkholderiales; Alcaligenaceae; Castellaniella; unclassified_g__Castellaniella	ASV5008;ASV260
Pairwise	NACl+Si vs NACl	Cellvibrio	-1.0834	0.280467	0.000744612	0.00932811	Depleted in first group	Pseudomonadota	Gammaproteobacteria	Pseudomonadales	Cellvibrionaceae	Cellvibrio	Bacteria; Pseudomonadota; Gammaproteobacteria; Pseudomonadales; Cellvibrionaceae; Cellvibrio; unclassified_g__Cellvibrio	ASV3126;ASV449;ASV5857
Pairwise	NaCl+AC+Si vs NACl	norank_f__Criblamydiaceae	1.55184	0.246365	1.99152e-06	2.29572e-05	Enriched in first group	Chlamydiota	Chlamydiia	Chlamydiales	Criblamydiaceae	norank_f__Criblamydiaceae	Bacteria; Chlamydiota; Chlamydiia; Chlamydiales; Criblamydiaceae; norank_f__Criblamydiaceae; uncultured_bacterium_f__Criblamydiaceae	ASV4706;ASV621;ASV3741;ASV5242
Pairwise	NaCl+AC+Si vs NACl	Moheibacter	-1.16544	0.19307	2.63286e-06	3.03113e-05	Depleted in first group	Bacteroidota	Bacteroidia	Flavobacteriales	Weeksellaceae	Moheibacter	Bacteria; Bacteroidota; Bacteroidia; Flavobacteriales; Weeksellaceae; Moheibacter; uncultured_bacterium_g__Moheibacter	ASV145;ASV41;ASV776;ASV671;ASV71;ASV363
Pairwise	NaCl+AC+Si vs NACl	Nocardioides	0.873397	0.173691	3.46266e-05	0.000433783	Enriched in first group	Actinomycetota	Actinobacteria	Propionibacteriales	Nocardioidaceae	Nocardioides	Bacteria; Actinomycetota; Actinobacteria; Propionibacteriales; Nocardioidaceae; Nocardioides; unclassified_g__Nocardioides	ASV5106;ASV4666;ASV3134;ASV165;ASV4168;ASV2726;ASV2796;ASV3257;ASV4862;ASV511;ASV5738;ASV4875;ASV3631;ASV740;ASV5015;ASV3279;ASV1297;ASV5637;ASV1525;ASV5113;ASV4491;ASV5369;ASV1626;ASV1604;ASV5868;ASV2059;ASV4661;ASV1871;ASV2800;ASV3673;ASV1644;ASV369;ASV1037;ASV4724;ASV4928;ASV4212;ASV5811;ASV2685;ASV4337;ASV381;ASV1642
Pairwise	NaCl+AC+Si vs NACl	Novosphingobium	0.851438	0.174372	5.04734e-05	0.000531358	Enriched in first group	Pseudomonadota	Alphaproteobacteria	Sphingomonadales	Sphingomonadaceae	Novosphingobium	Bacteria; Pseudomonadota; Alphaproteobacteria; Sphingomonadales; Sphingomonadaceae; Novosphingobium; unclassified_g__Novosphingobium	ASV3889;ASV3618;ASV951;ASV3893;ASV3998;ASV2441;ASV5589;ASV450;ASV2008;ASV919;ASV3239;ASV2645;ASV5222;ASV4085;ASV3049;ASV5772;ASV3934;ASV1965;ASV1673;ASV973;ASV4930;ASV1295;ASV2786;ASV1081;ASV2997;ASV3613;ASV1299;ASV3721;ASV926;ASV1593;ASV826;ASV1588;ASV257;ASV210;ASV2071;ASV3197;ASV3813;ASV2922;ASV5266;ASV2421
Pairwise	NaCl+AC+Si vs NACl	JCM_18997	0.881159	0.180178	4.94883e-05	0.000619963	Enriched in first group	Actinomycetota	Thermoleophilia	Solirubrobacterales	Solirubrobacteraceae	JCM_18997	Bacteria; Actinomycetota; Thermoleophilia; Solirubrobacterales; Solirubrobacteraceae; JCM_18997; uncultured_bacterium_g__JCM_18997	ASV148
Pairwise	NaCl+AC+Si vs NACl	norank_c__JG30-KF-CM66	-1.73854	0.361655	6.14122e-05	0.000769339	Depleted in first group	Chloroflexota	JG30-KF-CM66	norank_c__JG30-KF-CM66	norank_c__JG30-KF-CM66	norank_c__JG30-KF-CM66	Bacteria; Chloroflexota; JG30-KF-CM66; norank_c__JG30-KF-CM66; norank_c__JG30-KF-CM66; norank_c__JG30-KF-CM66; uncultured_Chloroflexi_bacterium_c__JG30-KF-CM66	ASV2608;ASV4037;ASV596;ASV2680;ASV3431;ASV1367;ASV1407;ASV1026;ASV5848;ASV2688;ASV5809;ASV3412;ASV3137;ASV1253;ASV1473;ASV1484;ASV1091;ASV272;ASV460;ASV1887;ASV967;ASV1190;ASV4187;ASV1288;ASV2372;ASV1257;ASV2291;ASV1017;ASV1180;ASV2385;ASV1265;ASV127;ASV5793;ASV1066;ASV1670;ASV1778;ASV3989;ASV4016;ASV5698;ASV962;ASV1196;ASV734;ASV1187;ASV618;ASV979;ASV693;ASV1261;ASV1448;ASV2512;ASV109;ASV4489;AS…
Pairwise	NaCl+AC+Si vs NACl	norank_o__Saccharimonadales	-1.73689	0.371092	8.52936e-05	0.00106851	Depleted in first group	Patescibacteria	Saccharimonadia	Saccharimonadales	norank_o__Saccharimonadales	norank_o__Saccharimonadales	Bacteria; Patescibacteria; Saccharimonadia; Saccharimonadales; norank_o__Saccharimonadales; norank_o__Saccharimonadales; unclassified_g__norank_o__Saccharimonadales	ASV220;ASV5622;ASV767;ASV3211;ASV2195;ASV3482;ASV3967;ASV2829;ASV4062;ASV3950;ASV2548;ASV5875;ASV1;ASV485;ASV215;ASV5626;ASV643;ASV1986;ASV4793;ASV3779;ASV4751;ASV2362;ASV925;ASV1617;ASV5865;ASV3407;ASV2621;ASV791;ASV4925;ASV5630;ASV3933;ASV2927;ASV3038;ASV642;ASV4393;ASV2361;ASV1321;ASV3488;ASV80;ASV2714;ASV523;ASV4239;ASV2365;ASV2301;ASV1570;ASV22;ASV2329;ASV4979;ASV316;ASV259;ASV3469;ASV4012;A…
Pairwise	NaCl+AC+Si vs NACl	Mycobacterium	0.784979	0.17431	0.000135016	0.00169141	Enriched in first group	Actinomycetota	Actinobacteria	Mycobacteriales	Mycobacteriaceae	Mycobacterium	Bacteria; Actinomycetota; Actinobacteria; Mycobacteriales; Mycobacteriaceae; Mycobacterium; unclassified_g__Mycobacterium	ASV46;ASV581;ASV2412;ASV3471;ASV1953;ASV3690;ASV3547;ASV1669;ASV5049;ASV574;ASV5028;ASV2102;ASV1346;ASV3374;ASV1687;ASV2838;ASV5449;ASV4924;ASV1583;ASV5007;ASV3783;ASV5036;ASV4251;ASV2850;ASV3595;ASV4613;ASV4242;ASV2190;ASV5124;ASV991;ASV4330;ASV3796;ASV126;ASV1462;ASV3515;ASV353;ASV4594;ASV3045;ASV3255;ASV2799;ASV5108;ASV1759;ASV442;ASV2542
Pairwise	NaCl+AC+Si vs NACl	unclassified_f__Rhizobiaceae	0.653211	0.155137	0.000288048	0.00303241	Enriched in first group	Pseudomonadota	Alphaproteobacteria	Hyphomicrobiales	Rhizobiaceae	unclassified_f__Rhizobiaceae	Bacteria; Pseudomonadota; Alphaproteobacteria; Hyphomicrobiales; Rhizobiaceae; unclassified_f__Rhizobiaceae; unclassified_f__Rhizobiaceae	ASV3762;ASV2464;ASV78;ASV2835;ASV4759;ASV4599;ASV4574;ASV1951;ASV1720;ASV4246;ASV598;ASV5330;ASV2490;ASV1827;ASV602;ASV727;ASV2120;ASV2592;ASV1906;ASV3397;ASV3608;ASV1389;ASV953;ASV3952;ASV4747;ASV160;ASV5715;ASV5090;ASV5150;ASV2515;ASV3384;ASV5114;ASV4484;ASV1629;ASV4593;ASV167;ASV2753;ASV1580;ASV576;ASV2602;ASV4586;ASV3656;ASV4834;ASV3710;ASV5941;ASV5052;ASV1905;ASV5385;ASV1146;ASV1457;ASV102;A…
Pairwise	NaCl+AC+Si vs NACl	norank_o__SAR202_clade	-1.61599	0.387427	0.000318947	0.0039956	Depleted in first group	Chloroflexota	Dehalococcoidia	SAR202_clade	norank_o__SAR202_clade	norank_o__SAR202_clade	Bacteria; Chloroflexota; Dehalococcoidia; SAR202_clade; norank_o__SAR202_clade; norank_o__SAR202_clade; unclassified_g__norank_o__SAR202_clade	ASV1334;ASV4053;ASV1547;ASV3241;ASV4825;ASV2508;ASV5402;ASV540;ASV5451;ASV4797;ASV1472;ASV116;ASV4848;ASV4799;ASV1943;ASV5151;ASV2768;ASV5388;ASV1460;ASV1496
Pairwise	NaCl+AC+Si vs NACl	Chryseobacterium	-0.985994	0.25667	0.000743562	0.00782783	Depleted in first group	Bacteroidota	Bacteroidia	Flavobacteriales	Weeksellaceae	Chryseobacterium	Bacteria; Bacteroidota; Bacteroidia; Flavobacteriales; Weeksellaceae; Chryseobacterium; unclassified_g__Chryseobacterium	ASV513;ASV4626;ASV4628;ASV1890;ASV5341;ASV3085;ASV251;ASV4554;ASV1183
Pairwise	NaCl+AC+Si vs NACl	norank_o__Gaiellales	0.945137	0.254465	0.00102815	0.0118519	Enriched in first group	Actinomycetota	Thermoleophilia	Gaiellales	norank_o__Gaiellales	norank_o__Gaiellales	Bacteria; Actinomycetota; Thermoleophilia; Gaiellales; norank_o__Gaiellales; norank_o__Gaiellales; unclassified_g__norank_o__Gaiellales	ASV4083;ASV2234;ASV4160;ASV3928;ASV2483;ASV4000;ASV611;ASV264;ASV2410;ASV1312;ASV5913;ASV1016;ASV3271;ASV5998;ASV3579
Pairwise	NaCl+AC+Si vs NACl	unclassified_p__Chloroflexota	-1.91345	0.510763	0.000947753	0.0118729	Depleted in first group	Chloroflexota	unclassified_p__Chloroflexota	unclassified_p__Chloroflexota	unclassified_p__Chloroflexota	unclassified_p__Chloroflexota	Bacteria; Chloroflexota; unclassified_p__Chloroflexota; unclassified_p__Chloroflexota; unclassified_p__Chloroflexota; unclassified_p__Chloroflexota; unclassified_p__Chloroflexota	ASV5558;ASV2615;ASV5311;ASV4557;ASV2655;ASV4842;ASV5570;ASV4121;ASV5521;ASV1222;ASV2691;ASV2178;ASV2558;ASV5854;ASV4046;ASV1316;ASV3283;ASV351;ASV5843;ASV2601;ASV1365;ASV5140;ASV1392;ASV1300;ASV3538;ASV4165;ASV1393;ASV1455;ASV900;ASV3094;ASV2721;ASV863;ASV4857;ASV4021;ASV4342;ASV1491;ASV1120;ASV3447;ASV3530;ASV4773
Pairwise	NaCl+AC+Si vs NACl	SM1A02	-1.17161	0.324558	0.00133907	0.0167751	Depleted in first group	Planctomycetota	Phycisphaerae	Phycisphaerales	Phycisphaeraceae	SM1A02	Bacteria; Planctomycetota; Phycisphaerae; Phycisphaerales; Phycisphaeraceae; SM1A02; unclassified_g__SM1A02	ASV2167;ASV1064;ASV301;ASV1439;ASV5361;ASV4063;ASV3879;ASV875;ASV4861;ASV848;ASV1224;ASV741;ASV1932;ASV1329;ASV956;ASV1150;ASV4056;ASV868;ASV1945;ASV1025;ASV2497;ASV5870;ASV5360;ASV3009;ASV122;ASV3406;ASV751;ASV1519;ASV4568;ASV1438;ASV1456;ASV803
Pairwise	NaCl+AC+Si vs NACl	norank_c__TK10	-1.06926	0.300237	0.00151307	0.018955	Depleted in first group	Chloroflexota	TK10	norank_c__TK10	norank_c__TK10	norank_c__TK10	Bacteria; Chloroflexota; TK10; norank_c__TK10; norank_c__TK10; norank_c__TK10; uncultured_bacterium_c__TK10	ASV4910;ASV1280;ASV3784;ASV3090;ASV5454;ASV1727;ASV451;ASV3111;ASV3678;ASV36;ASV5760;ASV5075;ASV4788;ASV2929;ASV4352;ASV5508;ASV3927;ASV887;ASV5898;ASV2099;ASV2130;ASV5473;ASV4234;ASV3321;ASV3110;ASV45;ASV1132;ASV5300;ASV762;ASV4098;ASV4941;ASV2763;ASV3509;ASV1124;ASV971;ASV2662;ASV5542;ASV3203;ASV3443;ASV2830;ASV3991;ASV1286;ASV4262;ASV1292;ASV1022;ASV4029;ASV5348;ASV2060;ASV1845;ASV730;ASV2649;…
Pairwise	NaCl+AC+Si vs NACl	norank_o__S085	-1.12782	0.328038	0.0020614	0.0258241	Depleted in first group	Chloroflexota	Dehalococcoidia	S085	norank_o__S085	norank_o__S085	Bacteria; Chloroflexota; Dehalococcoidia; S085; norank_o__S085; norank_o__S085; unclassified_g__norank_o__S085	ASV1010;ASV1277;ASV682;ASV4182;ASV5468;ASV3063;ASV3188;ASV2209;ASV219;ASV93;ASV1063;ASV5259;ASV3013;ASV3275;ASV4921;ASV1522;ASV3268;ASV716;ASV1527;ASV5729;ASV3114;ASV2176;ASV5711;ASV942;ASV4869;ASV3869;ASV1073
Pairwise	NaCl+AC+Si vs NACl	norank_f__Roseiflexaceae	-0.965238	0.294681	0.00308612	0.0386613	Depleted in first group	Chloroflexota	Chloroflexia	Chloroflexales	Roseiflexaceae	norank_f__Roseiflexaceae	Bacteria; Chloroflexota; Chloroflexia; Chloroflexales; Roseiflexaceae; norank_f__Roseiflexaceae; uncultured_Chloroflexi_bacterium_f__Roseiflexaceae	ASV1479;ASV2121;ASV1314;ASV1819;ASV5214;ASV115;ASV3767;ASV454;ASV582;ASV4134;ASV5956;ASV285;ASV5665;ASV1023;ASV2453;ASV5412;ASV5807;ASV2230;ASV2370;ASV663;ASV110;ASV3017;ASV5212;ASV240;ASV2866;ASV3771;ASV2820;ASV2950;ASV2727;ASV622;ASV691;ASV3392;ASV5500;ASV2221;ASV937;ASV2093;ASV5556;ASV992;ASV5327;ASV2531;ASV4024;ASV3385;ASV1482;ASV4240;ASV2191;ASV2015;ASV906;ASV3768;ASV1251;ASV2879;ASV5092;ASV…
Pairwise	NaCl+AC+Si vs NACl+AC	norank_f__Criblamydiaceae	2.27139	0.24084	2.28141e-09	2.85803e-08	Enriched in first group	Chlamydiota	Chlamydiia	Chlamydiales	Criblamydiaceae	norank_f__Criblamydiaceae	Bacteria; Chlamydiota; Chlamydiia; Chlamydiales; Criblamydiaceae; norank_f__Criblamydiaceae; uncultured_bacterium_f__Criblamydiaceae	ASV4706;ASV621;ASV3741;ASV5242
Pairwise	NaCl+AC+Si vs NACl+AC	Moheibacter	-1.28509	0.212873	2.62949e-06	3.03113e-05	Depleted in first group	Bacteroidota	Bacteroidia	Flavobacteriales	Weeksellaceae	Moheibacter	Bacteria; Bacteroidota; Bacteroidia; Flavobacteriales; Weeksellaceae; Moheibacter; uncultured_bacterium_g__Moheibacter	ASV145;ASV41;ASV776;ASV671;ASV71;ASV363
Pairwise	NaCl+AC+Si vs NACl+AC	Novosphingobium	1.22364	0.217093	7.25344e-06	8.36138e-05	Enriched in first group	Pseudomonadota	Alphaproteobacteria	Sphingomonadales	Sphingomonadaceae	Novosphingobium	Bacteria; Pseudomonadota; Alphaproteobacteria; Sphingomonadales; Sphingomonadaceae; Novosphingobium; unclassified_g__Novosphingobium	ASV3889;ASV3618;ASV951;ASV3893;ASV3998;ASV2441;ASV5589;ASV450;ASV2008;ASV919;ASV3239;ASV2645;ASV5222;ASV4085;ASV3049;ASV5772;ASV3934;ASV1965;ASV1673;ASV973;ASV4930;ASV1295;ASV2786;ASV1081;ASV2997;ASV3613;ASV1299;ASV3721;ASV926;ASV1593;ASV826;ASV1588;ASV257;ASV210;ASV2071;ASV3197;ASV3813;ASV2922;ASV5266;ASV2421
Pairwise	NaCl+AC+Si vs NACl+AC	Candidatus_Berkiella	1.51177	0.306331	9.19188e-05	0.00115151	Enriched in first group	Pseudomonadota	Gammaproteobacteria	Gammaproteobacteria_	norank_o__Gammaproteobacteria_	Candidatus_Berkiella	Bacteria; Pseudomonadota; Gammaproteobacteria; Gammaproteobacteria_; norank_o__Gammaproteobacteria_; Candidatus_Berkiella; unclassified_g__Candidatus_Berkiella	ASV5641;ASV855;ASV3623;ASV2856;ASV5797;ASV1413;ASV2526;ASV4843
Pairwise	NaCl+AC+Si vs NACl+AC	Nocardioides	0.88081	0.192247	0.000110209	0.00127043	Enriched in first group	Actinomycetota	Actinobacteria	Propionibacteriales	Nocardioidaceae	Nocardioides	Bacteria; Actinomycetota; Actinobacteria; Propionibacteriales; Nocardioidaceae; Nocardioides; unclassified_g__Nocardioides	ASV5106;ASV4666;ASV3134;ASV165;ASV4168;ASV2726;ASV2796;ASV3257;ASV4862;ASV511;ASV5738;ASV4875;ASV3631;ASV740;ASV5015;ASV3279;ASV1297;ASV5637;ASV1525;ASV5113;ASV4491;ASV5369;ASV1626;ASV1604;ASV5868;ASV2059;ASV4661;ASV1871;ASV2800;ASV3673;ASV1644;ASV369;ASV1037;ASV4724;ASV4928;ASV4212;ASV5811;ASV2685;ASV4337;ASV381;ASV1642
Pairwise	NaCl+AC+Si vs NACl+AC	Burkholderia-Caballeronia-Paraburkholderia	0.997635	0.217939	0.000111376	0.00139526	Enriched in first group	Pseudomonadota	Gammaproteobacteria	Burkholderiales	Burkholderiaceae	Burkholderia-Caballeronia-Paraburkholderia	Bacteria; Pseudomonadota; Gammaproteobacteria; Burkholderiales; Burkholderiaceae; Burkholderia-Caballeronia-Paraburkholderia; unclassified_g__Burkholderia-Caballeronia-Paraburkholderia	ASV5016;ASV4461;ASV142;ASV5262;ASV1630;ASV138;ASV1678;ASV1671;ASV2136;ASV85;ASV4416;ASV1039;ASV4789;ASV2126;ASV1349;ASV3569;ASV3533;ASV913;ASV2363;ASV1041;ASV4213;ASV5929;ASV5926;ASV1192;ASV4708;ASV5771;ASV5396;ASV1429;ASV4879;ASV1056;ASV5475;ASV5025;ASV5965;ASV5186;ASV2444;ASV4411
Pairwise	NaCl+AC+Si vs NACl+AC	unclassified_f__Rhizobiaceae	0.8705	0.192497	0.000128594	0.00148236	Enriched in first group	Pseudomonadota	Alphaproteobacteria	Hyphomicrobiales	Rhizobiaceae	unclassified_f__Rhizobiaceae	Bacteria; Pseudomonadota; Alphaproteobacteria; Hyphomicrobiales; Rhizobiaceae; unclassified_f__Rhizobiaceae; unclassified_f__Rhizobiaceae	ASV3762;ASV2464;ASV78;ASV2835;ASV4759;ASV4599;ASV4574;ASV1951;ASV1720;ASV4246;ASV598;ASV5330;ASV2490;ASV1827;ASV602;ASV727;ASV2120;ASV2592;ASV1906;ASV3397;ASV3608;ASV1389;ASV953;ASV3952;ASV4747;ASV160;ASV5715;ASV5090;ASV5150;ASV2515;ASV3384;ASV5114;ASV4484;ASV1629;ASV4593;ASV167;ASV2753;ASV1580;ASV576;ASV2602;ASV4586;ASV3656;ASV4834;ASV3710;ASV5941;ASV5052;ASV1905;ASV5385;ASV1146;ASV1457;ASV102;A…
Pairwise	NaCl+AC+Si vs NACl+AC	Pseudomonas	0.923042	0.212428	0.000203365	0.00214092	Enriched in first group	Pseudomonadota	Gammaproteobacteria	Pseudomonadales	Pseudomonadaceae	Pseudomonas	Bacteria; Pseudomonadota; Gammaproteobacteria; Pseudomonadales; Pseudomonadaceae; Pseudomonas; unclassified_g__Pseudomonas	ASV4995;ASV4009;ASV1273;ASV4913;ASV577;ASV1595;ASV921;ASV4722;ASV922;ASV5817;ASV6001;ASV3001;ASV4731;ASV5339;ASV4366;ASV3692;ASV5057;ASV5544;ASV5687;ASV2784;ASV1723;ASV934;ASV440;ASV1319;ASV1188;ASV68;ASV3230;ASV361
Pairwise	NaCl+AC+Si vs NACl+AC	norank_d__Bacteria	1.13396	0.259906	0.000227834	0.00239852	Enriched in first group	norank_d__Bacteria	norank_d__Bacteria	norank_d__Bacteria	norank_d__Bacteria	norank_d__Bacteria	Bacteria; norank_d__Bacteria; norank_d__Bacteria; norank_d__Bacteria; norank_d__Bacteria; norank_d__Bacteria; Chlorobi_bacterium_OLB5	ASV5982;ASV5476;ASV1826;ASV676;ASV3857;ASV4744;ASV5420;ASV3655;ASV3564;ASV878;ASV851;ASV1940;ASV4030;ASV5343;ASV5011;ASV3478
Pairwise	NaCl+AC+Si vs NACl+AC	Neorhizobium	1.16519	0.264832	0.000207874	0.00260414	Enriched in first group	Pseudomonadota	Alphaproteobacteria	Hyphomicrobiales	Rhizobiaceae	Neorhizobium	Bacteria; Pseudomonadota; Alphaproteobacteria; Hyphomicrobiales; Rhizobiaceae; Neorhizobium; uncultured_bacterium_g__Neorhizobium	ASV638
Pairwise	NaCl+AC+Si vs NACl+AC	Shinella	0.826034	0.198525	0.000327466	0.00377486	Enriched in first group	Pseudomonadota	Alphaproteobacteria	Hyphomicrobiales	Rhizobiaceae	Shinella	Bacteria; Pseudomonadota; Alphaproteobacteria; Hyphomicrobiales; Rhizobiaceae; Shinella; unclassified_g__Shinella	ASV912;ASV5156;ASV197;ASV1260;ASV1052
Pairwise	NaCl+AC+Si vs NACl+AC	Crocinitomix	-1.4754	0.350079	0.000658269	0.00824645	Depleted in first group	Bacteroidota	Bacteroidia	Flavobacteriales	Crocinitomicaceae	Crocinitomix	Bacteria; Bacteroidota; Bacteroidia; Flavobacteriales; Crocinitomicaceae; Crocinitomix; uncultured_bacterium_g__Crocinitomix	ASV4422;ASV5655;ASV100
Pairwise	NaCl+AC+Si vs NACl+AC	norank_o__Saccharimonadales	-1.9085	0.513448	0.00102085	0.0117679	Depleted in first group	Patescibacteria	Saccharimonadia	Saccharimonadales	norank_o__Saccharimonadales	norank_o__Saccharimonadales	Bacteria; Patescibacteria; Saccharimonadia; Saccharimonadales; norank_o__Saccharimonadales; norank_o__Saccharimonadales; unclassified_g__norank_o__Saccharimonadales	ASV220;ASV5622;ASV767;ASV3211;ASV2195;ASV3482;ASV3967;ASV2829;ASV4062;ASV3950;ASV2548;ASV5875;ASV1;ASV485;ASV215;ASV5626;ASV643;ASV1986;ASV4793;ASV3779;ASV4751;ASV2362;ASV925;ASV1617;ASV5865;ASV3407;ASV2621;ASV791;ASV4925;ASV5630;ASV3933;ASV2927;ASV3038;ASV642;ASV4393;ASV2361;ASV1321;ASV3488;ASV80;ASV2714;ASV523;ASV4239;ASV2365;ASV2301;ASV1570;ASV22;ASV2329;ASV4979;ASV316;ASV259;ASV3469;ASV4012;A…
Pairwise	NaCl+AC+Si vs NACl+AC	Chryseobacterium	-0.796496	0.220376	0.00132425	0.0126167	Depleted in first group	Bacteroidota	Bacteroidia	Flavobacteriales	Weeksellaceae	Chryseobacterium	Bacteria; Bacteroidota; Bacteroidia; Flavobacteriales; Weeksellaceae; Chryseobacterium; unclassified_g__Chryseobacterium	ASV513;ASV4626;ASV4628;ASV1890;ASV5341;ASV3085;ASV251;ASV4554;ASV1183
Pairwise	NaCl+AC+Si vs NACl+Si	Moheibacter	-1.55701	0.2005	4.02308e-08	5.0399e-07	Depleted in first group	Bacteroidota	Bacteroidia	Flavobacteriales	Weeksellaceae	Moheibacter	Bacteria; Bacteroidota; Bacteroidia; Flavobacteriales; Weeksellaceae; Moheibacter; uncultured_bacterium_g__Moheibacter	ASV145;ASV41;ASV776;ASV671;ASV71;ASV363
Pairwise	NaCl+AC+Si vs NACl+Si	Castellaniella	1.20363	0.230931	2.15514e-05	0.000248433	Enriched in first group	Pseudomonadota	Gammaproteobacteria	Burkholderiales	Alcaligenaceae	Castellaniella	Bacteria; Pseudomonadota; Gammaproteobacteria; Burkholderiales; Alcaligenaceae; Castellaniella; unclassified_g__Castellaniella	ASV5008;ASV260
Pairwise	NaCl+AC+Si vs NACl+Si	Marmoricola	1.36946	0.260669	3.84719e-05	0.000481956	Enriched in first group	Actinomycetota	Actinobacteria	Propionibacteriales	Nocardioidaceae	Marmoricola	Bacteria; Actinomycetota; Actinobacteria; Propionibacteriales; Nocardioidaceae; Marmoricola; unclassified_g__Marmoricola	ASV2227;ASV1366;ASV5883;ASV3517;ASV2572;ASV4796;ASV3131;ASV2644;ASV5639
Pairwise	NaCl+AC+Si vs NACl+Si	JCM_18997	0.915973	0.2005	0.000114049	0.0013147	Enriched in first group	Actinomycetota	Thermoleophilia	Solirubrobacterales	Solirubrobacteraceae	JCM_18997	Bacteria; Actinomycetota; Thermoleophilia; Solirubrobacterales; Solirubrobacteraceae; JCM_18997; uncultured_bacterium_g__JCM_18997	ASV148
Pairwise	NaCl+AC+Si vs NACl+Si	Nocardioides	0.883506	0.204708	0.000219368	0.00209002	Enriched in first group	Actinomycetota	Actinobacteria	Propionibacteriales	Nocardioidaceae	Nocardioides	Bacteria; Actinomycetota; Actinobacteria; Propionibacteriales; Nocardioidaceae; Nocardioides; unclassified_g__Nocardioides	ASV5106;ASV4666;ASV3134;ASV165;ASV4168;ASV2726;ASV2796;ASV3257;ASV4862;ASV511;ASV5738;ASV4875;ASV3631;ASV740;ASV5015;ASV3279;ASV1297;ASV5637;ASV1525;ASV5113;ASV4491;ASV5369;ASV1626;ASV1604;ASV5868;ASV2059;ASV4661;ASV1871;ASV2800;ASV3673;ASV1644;ASV369;ASV1037;ASV4724;ASV4928;ASV4212;ASV5811;ASV2685;ASV4337;ASV381;ASV1642
Pairwise	NaCl+AC+Si vs NACl+Si	Homoserinibacter	0.868473	0.201611	0.000224115	0.00258348	Enriched in first group	Actinomycetota	Actinobacteria	Micrococcales	Microbacteriaceae	Homoserinibacter	Bacteria; Actinomycetota; Actinobacteria; Micrococcales; Microbacteriaceae; Homoserinibacter; unclassified_g__Homoserinibacter	ASV24
Pairwise	NaCl+AC+Si vs NACl+Si	Ferrovibrio	0.783784	0.181772	0.000221661	0.00277685	Enriched in first group	Pseudomonadota	Alphaproteobacteria	Ferrovibrionales	Ferrovibrionaceae	Ferrovibrio	Bacteria; Pseudomonadota; Alphaproteobacteria; Ferrovibrionales; Ferrovibrionaceae; Ferrovibrio; uncultured_bacterium_g__Ferrovibrio	ASV114;ASV657
Pairwise	NaCl+AC+Si vs NACl+Si	unclassified_o__Frankiales	1.47801	0.337125	0.000236055	0.00295717	Enriched in first group	Actinomycetota	Actinobacteria	Frankiales	unclassified_o__Frankiales	unclassified_o__Frankiales	Bacteria; Actinomycetota; Actinobacteria; Frankiales; unclassified_o__Frankiales; unclassified_o__Frankiales; unclassified_o__Frankiales	ASV5229;ASV2032;ASV4670;ASV516;ASV4336;ASV3355;ASV3286;ASV3657;ASV1787;ASV562;ASV2055
Pairwise	NaCl+AC+Si vs NACl+Si	Chryseobacterium	-1.22802	0.292722	0.000299715	0.00345495	Depleted in first group	Bacteroidota	Bacteroidia	Flavobacteriales	Weeksellaceae	Chryseobacterium	Bacteria; Bacteroidota; Bacteroidia; Flavobacteriales; Weeksellaceae; Chryseobacterium; unclassified_g__Chryseobacterium	ASV513;ASV4626;ASV4628;ASV1890;ASV5341;ASV3085;ASV251;ASV4554;ASV1183
Pairwise	NaCl+AC+Si vs NACl+Si	unclassified_o__Burkholderiales	0.905732	0.214483	0.000279029	0.00349553	Enriched in first group	Pseudomonadota	Gammaproteobacteria	Burkholderiales	unclassified_o__Burkholderiales	unclassified_o__Burkholderiales	Bacteria; Pseudomonadota; Gammaproteobacteria; Burkholderiales; unclassified_o__Burkholderiales; unclassified_o__Burkholderiales; unclassified_o__Burkholderiales	ASV4702;ASV4978;ASV2999;ASV722;ASV4988;ASV3683;ASV5684;ASV4351;ASV2983;ASV4045;ASV4506;ASV5191;ASV4180;ASV43;ASV4353;ASV2874;ASV3858;ASV2034;ASV3568
Pairwise	NaCl+AC+Si vs NACl+Si	Micropepsis	0.796499	0.214563	0.00103341	0.0119126	Enriched in first group	Pseudomonadota	Alphaproteobacteria	Micropepsales	Micropepsaceae	Micropepsis	Bacteria; Pseudomonadota; Alphaproteobacteria; Micropepsales; Micropepsaceae; Micropepsis; uncultured_bacterium_g__Micropepsis	ASV182;ASV5307;ASV123
Pairwise	NaCl+AC+Si vs NACl+Si	norank_o__Saccharimonadales	-1.59793	0.449543	0.00153934	0.0162053	Depleted in first group	Patescibacteria	Saccharimonadia	Saccharimonadales	norank_o__Saccharimonadales	norank_o__Saccharimonadales	Bacteria; Patescibacteria; Saccharimonadia; Saccharimonadales; norank_o__Saccharimonadales; norank_o__Saccharimonadales; unclassified_g__norank_o__Saccharimonadales	ASV220;ASV5622;ASV767;ASV3211;ASV2195;ASV3482;ASV3967;ASV2829;ASV4062;ASV3950;ASV2548;ASV5875;ASV1;ASV485;ASV215;ASV5626;ASV643;ASV1986;ASV4793;ASV3779;ASV4751;ASV2362;ASV925;ASV1617;ASV5865;ASV3407;ASV2621;ASV791;ASV4925;ASV5630;ASV3933;ASV2927;ASV3038;ASV642;ASV4393;ASV2361;ASV1321;ASV3488;ASV80;ASV2714;ASV523;ASV4239;ASV2365;ASV2301;ASV1570;ASV22;ASV2329;ASV4979;ASV316;ASV259;ASV3469;ASV4012;A…

## Sheet: Table S7
Supplementary Table S7. Si+Ac-specific induced functional candidate genes (n = 94) with annotations and functional categories.
Gene_ID	Category	Annotation	GO_terms	KEGG_terms
Fxa3Ag03103	Cell wall/defense	lipid-transfer protein DIR1
Fxa3Bg00815	Cell wall/defense	Protein trichome birefringence-like	cell wall organization or biogenesis
Fxa3Bg02937	Cell wall/defense	lipid-transfer protein DIR1
Fxa3Dg01138	Cell wall/defense	Glycine-rich cell wall structural protein
Fxa4Cg01132	Cell wall/defense	lipid-transfer protein DIR1
Fxa6Ag03275	Cell wall/defense	Belongs to the 'GDSL' lipolytic enzyme family	extracellular region
Fxa6Ag04192	Cell wall/defense	Belongs to the 'GDSL' lipolytic enzyme family
Fxa6Cg02796	Cell wall/defense	Belongs to the 'GDSL' lipolytic enzyme family	extracellular region
Fxa6Dg03707	Cell wall/defense	Belongs to the 'GDSL' lipolytic enzyme family
Fxa7Bg02545	Cell wall/defense	expansin-B15-like
Fxa6Dg01367	Cell wall/defense; Hormone/TF	Removal of H(2)O(2), oxidation of toxic reductants, biosynthesis and degradation of lignin, suberization, auxin catabolism, response to environmental stresses such as wounding, pathogen attack and oxidative stress	antioxidant activity; oxidoreductase activity; cell periphery; symplast; plasmodesma; anchoring junction; cell-cell junction; cell wall; external encapsulating structure; cell junction; detoxification; response to toxic substance; cellular oxidant detoxification; cellular detoxification; cellular response to toxic substance; obsolete oxidation-reduction process; cellular response to chemical stim…	B 09110 Biosynthesis of other secondary metabolites; 00940 Phenylpropanoid biosynthesis; A09100 Metabolism
Fxa3Ag03395	Chromatin	histone H2B		B 09183 Protein families: signaling and cellular processes; 04147 Exosome; 03036 Chromosome and associated proteins
Fxa3Bg03305	Chromatin	Histone H2A		B 09183 Protein families: signaling and cellular processes; 04147 Exosome; 03036 Chromosome and associated proteins
Fxa3Bg03310	Chromatin	Histone H3		B 09183 Protein families: signaling and cellular processes; 04147 Exosome; 03036 Chromosome and associated proteins
Fxa3Dg03062	Chromatin	Histone H2A		B 09183 Protein families: signaling and cellular processes; 04147 Exosome; 03036 Chromosome and associated proteins
Fxa7Cg01882	Chromatin	Core component of nucleosome. Nucleosomes wrap and compact DNA into chromatin, limiting DNA accessibility to the cellular machineries which require DNA as a template. Histones thereby play a central role in transcription regulation, DNA repair, DNA replication and chromosomal stability. DNA accessibility is regulated via a complex set of post-translational modifications of histones, also called h…		03036 Chromosome and associated proteins
Fxa1Bg00843	Hormone/TF	Auxin-binding protein	extracellular region; cell periphery; cell wall; external encapsulating structure
Fxa1Cg02139	Hormone/TF	Homeobox-leucine zipper protein ATHB-6-like	cellular response to chemical stimulus; response to chemical; response to stimulus; cellular response to oxygen-containing compound; cellular response to organic substance; cellular response to stimulus; response to acid chemical; response to oxygen-containing compound; cellular response to hormone stimulus
Fxa2Ag03675	Hormone/TF	Gibberellin regulated protein
Fxa2Bg01012	Hormone/TF	Auxin responsive protein
Fxa2Bg01093	Hormone/TF	transcription factor	cellular response to chemical stimulus; response to metal ion; response to external stimulus; response to chemical; response to stimulus; cellular response to organic substance; cellular response to stimulus; response to acid chemical; response to inorganic substance; cellular response to stress; response to oxygen-containing compound; cellular response to hormone stimulus
Fxa6Ag04865	Hormone/TF	Gibberellin-regulated protein	extracellular region; cellular response to chemical stimulus; response to chemical; response to stimulus; cellular response to oxygen-containing compound; cellular response to organic substance; cellular response to stimulus; response to acid chemical; response to oxygen-containing compound; cellular response to hormone stimulus
Fxa6Cg01568	Hormone/TF	Myb/SANT-like DNA-binding domain
Fxa6Cg02985	Hormone/TF	Auxin responsive protein	cell periphery
Fxa6Dg01549	Hormone/TF	Myb/SANT-like DNA-binding domain
Fxa2Ag03018	Ion/transport	Metal transporter	cell periphery; response to metal ion; response to chemical; response to stimulus; response to inorganic substance; ion transport	B 09183 Protein families: signaling and cellular processes; 02000 Transporters
Fxa2Bg03539	Ion/transport	Belongs to the MIP aquaporin (TC 1.A.8) family(TIP4-3)	cell periphery; ion transport	B 09183 Protein families: signaling and cellular processes; 02000 Transporters
Fxa3Cg01203	Ion/transport	transporter(IRT2)	cell periphery; cellular response to chemical stimulus; response to metal ion; response to external stimulus; response to chemical; response to stimulus; cellular response to oxygen-containing compound; cellular response to organic substance; cellular response to stimulus; response to other organism; response to external biotic stimulus; response to biotic stimulus; biological process involved in…	B 09183 Protein families: signaling and cellular processes; 02000 Transporters
Fxa4Ag00850	Ion/transport	nicotianamine		B 09110 Biosynthesis of other secondary metabolites; 00999 Biosynthesis of various plant secondary metabolites; A09100 Metabolism; B 09105 Amino acid metabolism
Fxa6Cg01391	Ion/transport	Belongs to the MIP aquaporin (TC 1.A.8) family		B 09183 Protein families: signaling and cellular processes; 02000 Transporters
Fxa6Dg00069	Ion/transport	ABC transporter B family member		B 09183 Protein families: signaling and cellular processes; 04147 Exosome; 02000 Transporters
Fxa7Cg00556	Ion/transport	Copper transport protein
Fxa1Ag01684	Other/unknown	-
Fxa1Bg00373	Other/unknown	Early nodulin-93-like
Fxa1Bg01199	Other/unknown	PA domain
Fxa1Bg02323	Other/unknown
Fxa1Bg02500	Other/unknown	Citrate-binding protein-like
Fxa2Ag01991	Other/unknown	lipid-transfer protein	anion binding; ion binding; symplast; plasmodesma; anchoring junction; cell-cell junction; cell junction; cellular response to chemical stimulus; response to external stimulus; response to chemical; response to stimulus; cellular response to oxygen-containing compound; cellular response to organic substance; cellular response to stimulus; response to other organism; response to external biotic st…
Fxa2Ag03703	Other/unknown	isoaspartyl peptidase L-asparaginase		A09100 Metabolism; B 09105 Amino acid metabolism
Fxa2Bg00897	Other/unknown	-
Fxa2Bg02902	Other/unknown	Hydrophobic seed protein
Fxa2Cg00442	Other/unknown	Encoded by
Fxa2Cg01317	Other/unknown	14 kDa proline-rich protein
Fxa2Cg02655	Other/unknown	-
Fxa2Cg02658	Other/unknown	-
Fxa2Cg02661	Other/unknown	-
Fxa2Cg02663	Other/unknown	-
Fxa3Ag00468	Other/unknown
Fxa3Ag00727	Other/unknown	The light-harvesting complex (LHC) functions as a light receptor, it captures and delivers excitation energy to photosystems with which it is closely associated	anion binding; ion binding; response to stimulus	A09100 Metabolism
Fxa3Ag02444	Other/unknown	MATH domain and coiled-coil domain-containing protein
Fxa3Bg00388	Other/unknown
Fxa3Bg03298	Other/unknown	protein heterodimerization activity		B 09183 Protein families: signaling and cellular processes; 04147 Exosome; 03036 Chromosome and associated proteins
Fxa3Cg00621	Other/unknown	The light-harvesting complex (LHC) functions as a light receptor, it captures and delivers excitation energy to photosystems with which it is closely associated	anion binding; ion binding; response to stimulus	A09100 Metabolism
Fxa3Cg03291	Other/unknown	protein heterodimerization activity		B 09183 Protein families: signaling and cellular processes; 04147 Exosome; 03036 Chromosome and associated proteins
Fxa3Dg01879	Other/unknown	Wound-induced protein
Fxa4Ag00765	Other/unknown	RuBisCO catalyzes two reactions the carboxylation of D- ribulose 1,5-bisphosphate, the primary event in carbon dioxide fixation, as well as the oxidative fragmentation of the pentose substrate. Both reactions occur simultaneously and in competition at the same active site		A09100 Metabolism
Fxa4Bg01215	Other/unknown	Mitochondrial pyruvate carrier		B 09183 Protein families: signaling and cellular processes; 02000 Transporters
Fxa4Dg00633	Other/unknown	RuBisCO catalyzes two reactions the carboxylation of D- ribulose 1,5-bisphosphate, the primary event in carbon dioxide fixation, as well as the oxidative fragmentation of the pentose substrate. Both reactions occur simultaneously and in competition at the same active site		A09100 Metabolism
Fxa4Dg02183	Other/unknown	Type I inositol 1,4,5-trisphosphate 5-phosphatase	cellular response to chemical stimulus; response to chemical; response to stimulus; cellular response to stimulus; cellular response to stress
Fxa5Bg01620	Other/unknown	Hypersensitive-induced response protein	cell periphery; symplast; plasmodesma; anchoring junction; cell-cell junction; cell junction
Fxa5Cg03302	Other/unknown	PCO_ADO	obsolete oxidation-reduction process
Fxa6Ag00434	Other/unknown	Type I 3-dehydroquinase		B 09110 Biosynthesis of other secondary metabolites; 00999 Biosynthesis of various plant secondary metabolites; 00400 Phenylalanine, tyrosine and tryptophan biosynthesis; A09100 Metabolism; B 09105 Amino acid metabolism
Fxa6Ag00681	Other/unknown	Universal stress protein A-like protein	anion binding; ion binding; cell periphery
Fxa6Ag01274	Other/unknown	-
Fxa6Ag04000	Other/unknown	UDP-Glycosyltransferase
Fxa6Ag04082	Other/unknown	Nitrile-specifier protein
Fxa6Ag04643	Other/unknown
Fxa6Bg00396	Other/unknown	Type I 3-dehydroquinase		B 09110 Biosynthesis of other secondary metabolites; 00999 Biosynthesis of various plant secondary metabolites; 00400 Phenylalanine, tyrosine and tryptophan biosynthesis; A09100 Metabolism; B 09105 Amino acid metabolism
Fxa6Bg00397	Other/unknown	Type I 3-dehydroquinase		B 09110 Biosynthesis of other secondary metabolites; 00999 Biosynthesis of various plant secondary metabolites; 00400 Phenylalanine, tyrosine and tryptophan biosynthesis; A09100 Metabolism; B 09105 Amino acid metabolism
Fxa6Bg00398	Other/unknown	Bifunctional 3-dehydroquinate dehydratase shikimate dehydrogenase, chloroplastic-like	oxidoreductase activity; obsolete oxidation-reduction process	B 09110 Biosynthesis of other secondary metabolites; 00999 Biosynthesis of various plant secondary metabolites; 00400 Phenylalanine, tyrosine and tryptophan biosynthesis; A09100 Metabolism; B 09105 Amino acid metabolism
Fxa6Bg03816	Other/unknown	Nitrile-specifier protein
Fxa6Bg04127	Other/unknown	Wound induced protein
Fxa6Bg04129	Other/unknown	Wound-induced protein
Fxa6Bg04191	Other/unknown	Plant protein of unknown function
Fxa6Cg00375	Other/unknown	Type I 3-dehydroquinase		B 09110 Biosynthesis of other secondary metabolites; 00999 Biosynthesis of various plant secondary metabolites; 00400 Phenylalanine, tyrosine and tryptophan biosynthesis; A09100 Metabolism; B 09105 Amino acid metabolism
Fxa6Cg03022	Other/unknown	-
Fxa6Cg03664	Other/unknown	Wound-induced protein
Fxa6Dg00562	Other/unknown	Universal stress protein A-like protein	anion binding; ion binding; cell periphery
Fxa6Dg00736	Other/unknown	LURP-one-related 5-like
Fxa6Dg01505	Other/unknown	Belongs to the UDP-glycosyltransferase family(DOGT1)	detoxification; response to toxic substance; response to external stimulus; response to chemical; response to stimulus; response to other organism; response to external biotic stimulus; response to biotic stimulus; biological process involved in interspecies interaction between organisms; obsolete multi-organism process	A09100 Metabolism
Fxa1Ag00867	Redox/ROS detox	Belongs to the iron ascorbate-dependent oxidoreductase family	cellular response to chemical stimulus; response to metal ion; response to external stimulus; response to chemical; response to stimulus; cellular response to oxygen-containing compound; cellular response to organic substance; cellular response to stimulus; response to acid chemical; response to inorganic substance; cellular response to stress; response to oxygen-containing compound	A09100 Metabolism; B 09105 Amino acid metabolism
Fxa2Ag02739	Redox/ROS detox	Monothiol	response to external stimulus; response to stimulus; cellular response to stimulus; cellular response to stress
Fxa2Cg03206	Redox/ROS detox	Belongs to the iron ascorbate-dependent oxidoreductase family
Fxa3Ag02173	Redox/ROS detox	Belongs to the peroxidase family. Classical plant (class III) peroxidase subfamily	antioxidant activity; oxidoreductase activity; cell periphery; symplast; plasmodesma; anchoring junction; cell-cell junction; cell wall; external encapsulating structure; cell junction; detoxification; response to toxic substance; cellular oxidant detoxification; cellular detoxification; cellular response to toxic substance; obsolete oxidation-reduction process; cellular response to chemical stim…	B 09110 Biosynthesis of other secondary metabolites; 00940 Phenylpropanoid biosynthesis; A09100 Metabolism
Fxa3Bg01975	Redox/ROS detox	Belongs to the peroxidase family. Classical plant (class III) peroxidase subfamily	antioxidant activity; oxidoreductase activity; cell periphery; symplast; plasmodesma; anchoring junction; cell-cell junction; cell wall; external encapsulating structure; cell junction; detoxification; response to toxic substance; cellular oxidant detoxification; cellular detoxification; cellular response to toxic substance; obsolete oxidation-reduction process; cellular response to chemical stim…	B 09110 Biosynthesis of other secondary metabolites; 00940 Phenylpropanoid biosynthesis; A09100 Metabolism
Fxa3Bg03698	Redox/ROS detox	Belongs to the peroxidase family. Classical plant (class III) peroxidase subfamily		B 09110 Biosynthesis of other secondary metabolites; 00940 Phenylpropanoid biosynthesis; A09100 Metabolism
Fxa3Cg03608	Redox/ROS detox	Belongs to the peroxidase family. Classical plant (class III) peroxidase subfamily		B 09110 Biosynthesis of other secondary metabolites; 00940 Phenylpropanoid biosynthesis; A09100 Metabolism
Fxa6Cg01079	Redox/ROS detox	Belongs to the GST superfamily	detoxification; response to toxic substance; response to metal ion; response to chemical; response to stimulus; response to acid chemical; response to inorganic substance; response to oxygen-containing compound	A09100 Metabolism; B 09183 Protein families: signaling and cellular processes; 02000 Transporters
Fxa6Dg01129	Redox/ROS detox	Aldo/keto reductase family		A09100 Metabolism; B 09183 Protein families: signaling and cellular processes; 04147 Exosome
Fxa6Dg03829	Redox/ROS detox	Belongs to the peroxidase family. Classical plant (class III) peroxidase subfamily	antioxidant activity; oxidoreductase activity; cell periphery; symplast; plasmodesma; anchoring junction; cell-cell junction; cell wall; external encapsulating structure; cell junction; detoxification; response to toxic substance; cellular oxidant detoxification; cellular detoxification; cellular response to toxic substance; obsolete oxidation-reduction process; cellular response to chemical stim…	B 09110 Biosynthesis of other secondary metabolites; 00940 Phenylpropanoid biosynthesis; A09100 Metabolism
Fxa7Ag01519	Redox/ROS detox	Ferric reduction oxidase	oxidoreductase activity; cell periphery; obsolete oxidation-reduction process; response to external stimulus; response to stimulus; response to other organism; response to external biotic stimulus; response to biotic stimulus; biological process involved in interspecies interaction between organisms; ion transport; obsolete multi-organism process
Fxa7Cg01810	Redox/ROS detox	Glutathione S-transferase(DHAR1)	antioxidant activity; oxidoreductase activity; anion binding; ion binding; extracellular region; cell periphery; detoxification; response to toxic substance; cellular oxidant detoxification; cellular detoxification; cellular response to toxic substance; obsolete oxidation-reduction process; cellular response to chemical stimulus; response to metal ion; response to external stimulus; response to c…	A09100 Metabolism; B 09183 Protein families: signaling and cellular processes; 02000 Transporters
Fxa7Dg01443	Redox/ROS detox	Ferric reduction oxidase	oxidoreductase activity; cell periphery; obsolete oxidation-reduction process; response to external stimulus; response to stimulus; response to other organism; response to external biotic stimulus; response to biotic stimulus; biological process involved in interspecies interaction between organisms; ion transport; obsolete multi-organism process
Fxa6Ag04026	Redox/ROS detox; Cell wall/defense	Lignin degradation and detoxification of lignin-derived products
